# Supplementary material for: Enhancing the Resolution of Rumen Microbial Classification from Metatranscriptomic Data Using Kraken and Mothur
Source: Front Microbiol. 2017 Dec 7;8:2445. doi: 10.3389/fmicb.2017.02445 (PMC5725470; doi:10.3389/fmicb.2017.02445)
Supplement: Supplementary file 1 [file Table_1.XLSX]

## Sheet: Bacteria_Phylum
Taxa	17ZD4H	1ZD4H	2094ZD4H	29ZD4H	77D4H	8ZD4H	H-FCR (Mean)	H-FCR (SD)	126D4L	162ZD4L	20LZD4L	2ZD4L	60ZD4L	91ZD4L	L-FCR (Mean)	L-FCR (SD)
Bacteroidetes	37.6358	35.1388	30.2905	29.22	50.5745	27.4147	35.0457	7.77436	48.5222	40.5808	38.6814	35.371	54.387	42.0373	43.2633	6.97673
Firmicutes	23.4588	18.1593	30.1524	32.756	10.0633	34.7432	24.8888	8.69706	16.357	20.9799	21.7283	26.964	7.45113	22.1772	19.2763	6.70505
Proteobacteria	18.4271	29.3483	19.0049	18.9369	20.0123	14.7785	20.0847	4.4573	9.65665	15.8898	15.4704	15.6615	18.6532	12.5544	14.6476	3.11716
k__Bacteria|c__unclassified	11.7589	10.4881	12.443	11.5093	8.70676	14.0314	11.4896	1.64265	10.5732	10.288	11.968	13.1263	7.85104	11.5455	10.892	1.80503
Fibrobacteres	2.65023	1.62372	2.11493	2.02418	3.91453	2.69856	2.50436	0.730906	5.51558	5.05174	4.29645	1.90886	4.67068	4.92761	4.39515	1.28353
Spirochaetes	2.2489	1.33296	2.21921	1.43493	2.36935	2.50896	2.01905	0.459624	3.09867	2.60195	2.26976	2.25705	2.52256	2.22711	2.49618	0.333382
Verrucomicrobia	1.2949	1.5326	1.37815	1.61176	1.7921	1.33432	1.49064	0.174506	3.19837	1.40739	3.06161	1.86765	1.53382	1.51158	2.09674	0.816277
Tenericutes	0.72048	0.780634	0.709569	0.684075	0.603641	1.17134	0.77829	0.183457	0.922071	0.673869	0.681749	1.04417	0.754514	0.983966	0.84339	0.160643
Cyanobacteria	0.52588	0.707434	0.412822	0.507781	0.747401	0.452458	0.558962	0.125145	0.596149	0.801767	0.465006	0.673263	0.865425	0.642174	0.673964	0.144028
Lentisphaerae	0.471391	0.358324	0.533488	0.642673	0.706063	0.256548	0.494748	0.154883	0.829589	0.377124	0.654117	0.370141	0.689139	0.561035	0.580191	0.181801
SR1	0.286635	0.0747361	0.177064	0.18778	0.175501	0.133899	0.172603	0.0636893	0.297731	0.123854	0.230992	0.307359	0.0766461	0.384253	0.236806	0.117366
Elusimicrobia	0.094553	0.0788312	0.139356	0.0705177	0.10113	0.0836868	0.0946791	0.0223362	0.0948887	0.761325	0.164501	0.128259	0.319434	0.0893368	0.259624	0.259893
Synergistetes	0.109663	0.13258	0.140012	0.15172	0.059423	0.119082	0.118747	0.0298125	0.0972953	0.192606	0.0816027	0.112082	0.0588372	0.124861	0.111214	0.046099
Actinobacteria	0.163693	0.0900929	0.174769	0.0675795	0.0308187	0.0919183	0.103145	0.0509714	0.046413	0.13902	0.0733992	0.054693	0.0716867	0.071049	0.0760435	0.0327133
Planctomycetes	0.0654774	0.0506772	0.0331176	0.0774626	0.0887654	0.0403343	0.0593058	0.0198151	0.108985	0.0318483	0.0673546	0.038131	0.0338145	0.071049	0.0585303	0.0300638
TM7	0.0345702	0.0481178	0.0311502	0.0619701	0.0208534	0.104814	0.050246	0.0276707	0.0299106	0.026793	0.0349726	0.0654775	0.0139766	0.0472959	0.0364044	0.017908
Chloroflexi	0.0295335	0.0322491	0.0252481	0.0197663	0.0162398	0.0167374	0.0232957	0.0061663	0.013752	0.0343759	0.0237468	0.016562	0.0162309	0.0166061	0.0202123	0.00770735
LD1	0.0135076	0.0199638	0.0163948	0.028581	0.0112571	0.00878026	0.0164141	0.0065058	0.0288792	0.0333648	0.0354043	0.0146362	0.0263753	0.0155551	0.0257025	0.00881833
WPS-2	0.0043499	0.000511891	0.00131159	0.00400669	0.00202998	0.00576204	0.00299535	0.00184602	0.005157	0.00202211	0.00690816	0.0157916	0.00112715	0.00840817	0.00656904	0.00530729
GN02	0.0027473	0.00102378	0.000327897	0.00106845	0.00350632	0.0032926	0.00199439	0.00123253	0.0024066	0.000505528	0.000863521	0.00115549	0.00270516	0.00147143	0.00151795	0.00087017
Armatimonadetes	0.00206048	0	0.00163948	0.00106845	0.000184543	0.000823149	0.000962684	0.000733272	0.0044694	0.00101106	0.00129528	0.00154065	0.00045086	0.00147143	0.00170645	0.00141037
OD1	0.000228942	0.00102378	0	0.000267113	0.000184543	0.000548766	0.000375524	0.000331909	0.000687599	0.000505528	0.00043176	0	0	0.000420408	0.000340883	0.000280822
Fusobacteria	0.000686826	0	0	0	0.000184543	0	0.000145228	0.000251409	0	0.000505528	0.00129528	0.000385162	0.00022543	0.000210204	0.000436934	0.000454136
Acidobacteria	0	0	0.000655794	0.000534225	0	0.000274383	0.000244067	0.000268743	0	0	0.00043176	0	0	0.000210204	0.000106994	0.000179954

## Sheet: Bacteria_Family
Taxa	17ZD4H	1ZD4H	2094ZD4H	29ZD4H	77D4H	8ZD4H	H-FCR (Mean)	H-FCR (SD)	126D4L	162ZD4L	20LZD4L	2ZD4L	60ZD4L	91ZD4L	L-FCR (Mean)	L-FCR (SD)
Prevotellaceae	21.2464	19.9459	16.1208	11.6336	29.5721	12.054	18.4288	6.14482	26.5517	25.9481	15.563	17.7759	32.3784	24.2625	23.7466	6.16622
Succinivibrionaceae	15.807	26.73	16.4039	17.041	17.6506	13.2784	17.8185	4.21716	7.39481	13.3672	12.8636	13.3168	16.4003	10.1842	12.2545	3.09284
k__Bacteria|p__unclassified|c__unclassified|o__unclassified|f__unclassified	12.451	11.0395	13.15	12.2455	9.12147	15.0584	12.1777	1.82389	11.2206	10.982	12.7427	14.1917	8.20194	12.3171	11.6093	2.03022
Ruminococcaceae	11.0845	8.59443	12.4099	9.20371	3.51113	16.6771	10.2468	3.99827	4.31838	9.52826	7.21651	13.3385	2.58467	9.38721	7.72892	3.8939
k__Bacteria|p__Bacteroidetes|c__Bacteroidia|o__Bacteroidales|o__unclassified	8.14156	7.88967	7.38278	8.14621	9.93811	6.65377	8.02535	0.999943	10.6763	9.1408	8.9418	7.86874	10.0358	9.15914	9.30377	0.965143
Lachnospiraceae	5.31377	4.62723	8.14098	12.9733	2.89517	8.82428	7.12912	3.30487	6.59396	5.99637	8.94364	4.82427	2.19208	4.98939	5.58995	2.23217
RF16	3.48813	4.11375	2.42708	3.96369	7.90154	3.98296	4.31286	1.70222	6.51333	2.42078	8.41957	5.26776	10.0947	3.22497	5.99019	2.96417
k__Bacteria|p__Firmicutes|c__Clostridia|o__Clostridiales|f__unclassified	5.37316	3.69995	7.31694	8.95333	2.37452	7.28363	5.83359	2.26441	3.40261	4.07097	4.4155	6.84851	1.44953	5.73503	4.32036	1.87339
Fibrobacteraceae	2.78803	1.69884	2.21917	2.13801	4.07412	2.879	2.63286	0.75832	5.8099	5.35367	4.54606	2.04464	4.85353	5.22172	4.63825	1.34214
Spirochaetaceae	2.06175	0.967688	2.13912	1.32805	2.12821	2.40579	1.83844	0.510692	2.88488	2.51576	2.01077	2.13875	2.18879	2.06671	2.30094	0.336179
Paraprevotellaceae	1.74904	1.43429	1.21077	1.40166	1.52327	1.31509	1.43902	0.169354	1.95633	1.45107	1.86642	1.12351	1.32966	2.19723	1.65404	0.414588
k__Bacteria|p__Proteobacteria|c__Gammaproteobacteria|o__Clostridiales|f__unclassified	1.49135	2.17622	1.51225	1.27491	1.26073	0.931693	1.44119	0.380272	0.851929	1.03609	1.37085	1.1689	1.25124	0.951279	1.10505	0.194201
RFP12	0.976454	0.654644	1.0382	0.997246	1.42003	0.676095	0.960445	0.25601	2.33943	0.823476	2.09397	1.05563	1.09698	0.788472	1.36633	0.6744
k__Bacteria|p__Bacteroidetes|c__unclassified|o__unclassified|f__unclassified	1.15342	0.876092	1.0531	1.20244	0.983101	1.03387	1.05034	0.107176	1.12885	1.0539	1.25822	1.20097	0.752439	1.16073	1.09252	0.180187
BS11	0.47247	0.21606	0.488258	1.02226	0.318227	0.42786	0.490855	0.255608	1.0245	0.103609	1.2311	0.944865	0.0711226	1.17015	0.757558	0.529086
k__Bacteria|p__Proteobacteria|c__unclassified|o__unclassified|f__unclassified	0.584224	0.621238	0.571771	0.497913	0.634327	0.516495	0.570995	0.0500372	0.542899	0.519664	0.675772	0.76622	0.472659	0.675448	0.608777	0.113605
Erysipelotrichaceae	0.561194	0.343756	0.488258	0.442494	0.521807	0.870443	0.537992	0.163628	1.01319	0.444655	0.52177	0.52511	0.627386	0.652126	0.630707	0.202187
k__Bacteria|p__Firmicutes|c__unclassified|o__unclassified|f__unclassified	0.656222	0.388476	0.712808	0.685482	0.28072	0.914908	0.606436	0.211658	0.429795	0.48135	0.500623	0.921962	0.211484	0.655714	0.533488	0.238365
Victivallaceae	0.405078	0.277483	0.406131	0.463809	0.655014	0.185514	0.398838	0.147294	0.739554	0.264959	0.547973	0.288582	0.595593	0.464427	0.483515	0.183523
Bacteroidaceae	0.412351	0.174572	0.233906	0.23361	0.480434	0.331864	0.311123	0.107982	0.642139	0.322159	0.470282	0.350629	0.300505	0.46196	0.424612	0.128196
Veillonellaceae	0.347383	0.417033	0.725976	0.423737	0.243794	0.330981	0.414817	0.151509	0.320705	0.508332	0.137913	0.24569	0.213603	0.49784	0.32068	0.153031
k__Bacteria|p__Firmicutes|c__Clostridia|o__unclassified|f__unclassified	0.342535	0.23384	0.427962	0.428853	0.150607	0.503832	0.347938	0.121957	0.218181	0.267117	0.282721	0.495128	0.0932601	0.38706	0.290578	0.138519
Desulfovibrionaceae	0.234417	0.383088	0.52499	0.418622	0.12702	0.298884	0.33117	0.129093	0.25868	0.489984	0.156301	0.295244	0.0897275	0.376071	0.277668	0.145246
Anaeroplasmataceae	0.199751	0.173494	0.156977	0.0886694	0.19314	0.149589	0.16027	0.0366644	0.352447	0.184014	0.180666	0.161156	0.398475	0.259684	0.256074	0.0994658
Christensenellaceae	0.0863003	0.049031	0.254005	0.3237	0.0730801	0.222911	0.168171	0.103676	0.20979	0.128972	0.161818	0.291497	0.0207245	0.23412	0.174487	0.0942005
Sphaerochaetaceae	0.150541	0.277483	0.0724243	0.103448	0.179993	0.143405	0.154549	0.0648797	0.153967	0.111164	0.233072	0.126593	0.271067	0.145988	0.173642	0.0637063
WCHB1.25	0.0887245	0.0727382	0.112622	0.179328	0.0978267	0.155773	0.117835	0.0377035	0.206506	0.101451	0.355355	0.169484	0.0633509	0.177159	0.178884	0.101331
S24.7	0.0921183	0.0867471	0.179501	0.363203	0.0583867	0.19052	0.161746	0.102375	0.1474	0.139764	0.129638	0.0882818	0.0287316	0.16662	0.116739	0.0503584
k__Bacteria|p__Proteobacteria|c__Alphaproteobacteria|o__unclassified|f__unclassified	0.093088	0.128235	0.110542	0.0809961	0.123927	0.109247	0.107673	0.0164422	0.0919426	0.187252	0.171471	0.135754	0.142952	0.102932	0.138717	0.0372118
k__Bacteria|p__Proteobacteria|c__Deltaproteobacteria|o__unclassified|f__unclassified	0.0964818	0.0813591	0.111929	0.165118	0.0862267	0.0848064	0.10432	0.0290147	0.150319	0.129511	0.148026	0.219039	0.045217	0.105174	0.132881	0.0573073
Dethiosulfovibrionaceae	0.10933	0.133084	0.142423	0.153466	0.0543267	0.122498	0.119188	0.0322053	0.0970505	0.200203	0.0763117	0.118681	0.0584053	0.123787	0.112406	0.0496626
k__Bacteria|p__Verrucomicrobia|c__Verruco-5|o__WCHB1-41|f__unclassified	0.10036	0.0630398	0.108117	0.108563	0.131853	0.0992353	0.101861	0.0204117	0.178412	0.0938957	0.185722	0.123678	0.0753617	0.117957	0.129171	0.0445387
Mogibacteriaceae	0.127754	0.10345	0.111582	0.106005	0.0570334	0.103358	0.10153	0.021586	0.0850104	0.125194	0.118145	0.0986924	0.0454525	0.0984468	0.0951569	0.0283813
R4.45B	0.0681191	0.0743547	0.127522	0.178476	0.0581934	0.0727333	0.0965664	0.0428379	0.101064	0.109545	0.106652	0.0857833	0.091847	0.101811	0.0994504	0.00901715
k__Bacteria|p__Spirochaetes|c__Spirochaetes|o__unclassified|f__unclassified	0.0972091	0.105066	0.0793549	0.0494502	0.0916401	0.0936404	0.0860602	0.018071	0.112009	0.0901183	0.0960791	0.0945282	0.108332	0.087907	0.0981624	0.00982445
R4.41B	0.00387867	0.0118536	0.0138611	0.102311	0.00367334	0.0182569	0.0256391	0.0346839	0.0890238	0.145161	0.178367	0.347714	0.0605248	0.0094186	0.138368	0.118823
k__Bacteria|p__Tenericutes|c__Mollicutes|o__unclassified|f__unclassified	0.0797551	0.0684278	0.0571771	0.0480292	0.0719201	0.0868677	0.0686962	0.0130562	0.0846456	0.0690727	0.0652787	0.0799534	0.1048	0.0988953	0.0837742	0.0157753
unclassified.16	0.0879972	0.100217	0.107077	0.0719018	0.0402134	0.0521206	0.0765879	0.0243647	0.0339312	0.0518045	0.0855058	0.0487216	0.0678255	0.0423837	0.0550287	0.0186965
Pirellulaceae	0.0676342	0.051725	0.0322271	0.0758805	0.0856467	0.0406364	0.0589583	0.0190459	0.109091	0.0339967	0.0657384	0.0399767	0.0334417	0.0708638	0.0588513	0.0294461
Alcaligenaceae	0.111027	0.0781263	0.0814341	0.0167676	0.0767534	0.0312135	0.0658869	0.0320473	0.0390391	0.0572008	0.0216063	0.027484	0.0499271	0.0690698	0.0440545	0.0180927
k__Bacteria|p__Proteobacteria|c__Gammaproteobacteria|o__Aeromonadales|f__unclassified	0.118542	0.0915963	0.0914834	0.0113679	0.0839067	0.017668	0.069094	0.0401021	0.0342961	0.0485667	0.0174689	0.0237362	0.0602893	0.0598754	0.0407054	0.0183401
Coriobacteriaceae	0.0993908	0.054419	0.101533	0.0429137	0.0152733	0.039753	0.0588804	0.0316296	0.026999	0.0868805	0.0514874	0.0295661	0.0390939	0.0412625	0.0458816	0.0219203
k__Bacteria|p__Proteobacteria|c__Deltaproteobacteria|o__GMD14H09|f__	0.0339383	0.0511862	0.0298014	0.0417769	0.0419534	0.0350415	0.0389496	0.0069621	0.0857401	0.0361552	0.0675772	0.049138	0.0407424	0.0578571	0.0562017	0.0184142
k__Bacteria|p__Verrucomicrobia|c__unclassified|o__unclassified|f__unclassified	0.0453319	0.0409489	0.0401972	0.0338194	0.0489134	0.0465257	0.0426228	0.00497206	0.0656733	0.0480271	0.0533262	0.046223	0.047101	0.0504568	0.0518013	0.00726663
Comamonadaceae	0.0809671	0.0495698	0.0627216	0.0179044	0.0560667	0.0312135	0.0497405	0.0205769	0.0379446	0.0399327	0.0386155	0.0270675	0.0365033	0.0526993	0.0387938	0.00822393
F16	0.0324838	0.0436429	0.0298014	0.0585445	0.0199133	0.103652	0.0480064	0.027653	0.0273639	0.0253626	0.0344782	0.065795	0.0122463	0.0455232	0.0351282	0.0185912
Elusimicrobiaceae	0.0247265	0.00754323	0.0613354	0.0306932	0.01682	0.0262075	0.0278877	0.0167124	0.0237154	0.0221248	0.0344782	0.0420588	0.166267	0.0251163	0.0522934	0.0563515
Xanthomonadaceae	0.0620587	0.0215521	0.0443556	0.0227357	0.0448534	0.0276799	0.0372059	0.0145627	0.0310124	0.0312986	0.0285019	0.0341467	0.0393294	0.0567359	0.0368375	0.0104258
Clostridiaceae	0.0281203	0.0269401	0.0277222	0.0321142	0.0152733	0.0368083	0.0278298	0.00655137	0.0510792	0.0377741	0.0321796	0.0295661	0.0160144	0.0394684	0.034347	0.0116755
k__Bacteria|p__Proteobacteria|c__Alphaproteobacteria|o__unclassified|f__unclassified	0.0196357	0.010776	0.0207917	0.0193254	0.0261	0.0156067	0.0187059	0.00470389	0.0357555	0.01457	0.0340185	0.0220705	0.0195469	0.023995	0.0249927	0.00830812
Anaerolinaceae	0.0303021	0.0312505	0.0246035	0.020178	0.0160467	0.0167846	0.0231942	0.0060371	0.0127698	0.035076	0.0229854	0.0162405	0.0157789	0.0170432	0.0199823	0.00811377
k__Bacteria|p__Tenericutes|c__Mollicutes|o__Acholeplasmatales|f__unclassified	0.00945425	0.0501086	0.00797014	0.013073	0.00773334	0.0288577	0.0195328	0.0154815	0.0364852	0.0140304	0.0243646	0.0154077	0.0136593	0.0322924	0.0227066	0.00994876
k__Bacteria|p__Verrucomicrobia|c__Opitutae|o__unclassified|f__unclassified	0.0475137	0.0387937	0.0343063	0.00369456	0.02958	0.00736167	0.026875	0.0160658	0.0131347	0.0183474	0.00827476	0.00791205	0.0183694	0.0237708	0.0149682	0.00629962
Moraxellaceae	0.0312717	0.0113148	0.0239104	0.0153466	0.0152733	0.0212016	0.0197198	0.00661745	0.0164183	0.0323778	0.0133316	0.0204048	0.0134238	0.0367774	0.0221223	0.0100834
Acetobacteraceae	0.0288476	0.0140088	0.0211382	0.0133572	0.0189467	0.0185514	0.0191417	0.00513781	0.0134995	0.0183474	0.0114927	0.0170734	0.0155433	0.0300498	0.0176677	0.00654445
Pseudomonadaceae	0.034908	0.0118536	0.0145542	0.00596813	0.0181733	0.0106008	0.0160097	0.00923135	0.0153238	0.0210456	0.014251	0.0154077	0.0167209	0.0289286	0.0186129	0.00558621
Mycoplasmataceae	0.0504227	0.01347	0.0207917	0.0119363	0.0117933	0.0129565	0.0202284	0.0138472	0.0160535	0.00269815	0.0340185	0.0133256	0.00164854	0.0181644	0.0143181	0.0118527
k__Bacteria|p__Actinobacteria|unclassified|o__unclassified|f__unclassified	0.0278779	0.0193969	0.0505931	0.00937849	0.00425334	0.0035336	0.0191722	0.0164629	0.00656733	0.0356156	0.0114927	0.00999417	0.0141303	0.0134551	0.0152092	0.0103572
k__Bacteria|p__Spirochaetes|c__Spirochaetes|o__M2PT2-76|f__unclassified	0.0128481	0.0118536	0.0152472	0.0150624	0.0174	0.0079506	0.0133937	0.00301572	0.0229857	0.01457	0.0225257	0.0124927	0.0221375	0.0163704	0.0185137	0.0045962
Enterobacteriaceae	0.0332111	0.00969843	0.0176729	0.0110837	0.0166267	0.0179625	0.0177092	0.00763343	0.00912129	0.0129511	0.0119524	0.0116599	0.0122463	0.0251163	0.0138412	0.00567568
Desulfobulbaceae	0.0208478	0.0269401	0.0152472	0.0113679	0.0117933	0.0126621	0.0164764	0.00566696	0.0186074	0.0215852	0.0105733	0.00666278	0.0113043	0.0159219	0.0141092	0.0055719
X0319.6G20	0.0184237	0.0010776	0.0100493	0.00738911	0.0175933	0.0061838	0.0101195	0.00618497	0.0456065	0.00269815	0.0289617	0.0162405	0.00376808	0.0179402	0.0192025	0.0162074
k__Bacteria|p__Lentisphaerae|c__Lentisphaeria|o__Z20|f__unclassified	0.0121208	0.0129312	0.0145542	0.0235883	0.00734667	0.008834	0.0132292	0.00523301	0.0153238	0.0134908	0.0183884	0.0124927	0.00989122	0.0152492	0.0141393	0.00289369
k__Bacteria|p__Tenericutes|c__unclassified|o__unclassified|f__unclassified	0.0135753	0.0118536	0.00797014	0.0122205	0.01624	0.0111897	0.0121749	0.00249139	0.0215262	0.00863409	0.0165495	0.0120763	0.0136593	0.0125581	0.0141673	0.00441962
k__Bacteria|p__Fibrobacteres|c__Fibrobacteria|o__unclassified|f__unclassified	0.00969666	0.00431041	0.00797014	0.00795751	0.0146933	0.00647827	0.00851772	0.00321462	0.0226208	0.0194267	0.0124121	0.00916132	0.0134238	0.0159219	0.0154944	0.00490565
Campylobacteraceae	0.00993908	0.00862083	0.0149007	0.00511554	0.0106333	0.00824507	0.00957576	0.00294906	0.0255396	0.0151097	0.00689563	0.00916132	0.0134238	0.0154734	0.0142672	0.00648619
k__Bacteria|p__Actinobacteria|c__Actinobacteria|o__Actinomycetales|f__unclassified	0.0242417	0.0129312	0.0138611	0.0102311	0.00444667	0.0111897	0.0128169	0.00593048	0.00693218	0.01457	0.00781505	0.00791205	0.00942021	0.0103156	0.00949419	0.00276878
Porphyromonadaceae	0.0126057	0.00808203	0.0138611	0.00738911	0.01334	0.00912847	0.0107344	0.00260999	0.0193371	0.00971335	0.00873447	0.00541351	0.0113043	0.0134551	0.0113263	0.00475366
k__Bacteria|p__Proteobacteria|c__Alphaproteobacteria|o__Rickettsiales|f__unclassified	0.002909	0.0258625	0.00485139	0.00454715	0.00696001	0.00471147	0.00830692	0.00793887	0.00364852	0.0329175	0.011033	0.00749563	0.00871369	0.00964286	0.0122419	0.0104357
Pasteurellaceae	0.00703008	0.00538802	0.0266827	0.0122205	0.00367334	0.00147233	0.00941115	0.00840634	0.00474307	0.0151097	0.0133316	0.00541351	0.0089492	0.0134551	0.010167	0.00444418
Sphingobacteriaceae	0.0193933	0.00592682	0.00935626	0.00284197	0.0058	0.00471147	0.00800497	0.00544985	0.00729703	0.0172682	0.0050568	0.00916132	0.00659415	0.0132309	0.00976806	0.00462573
k__Bacteria|p__Fibrobacteres|c__Fibrobacteria|o__Fibrobacterales|f__unclassified	0.00654525	0.00431041	0.00450486	0.00511554	0.00754001	0.00736167	0.00589629	0.00131218	0.0131347	0.0140304	0.00873447	0.00582993	0.00847819	0.0136794	0.0106478	0.00341751
Lactobacillaceae	0.0157571	0.00646562	0.00831667	0.00312616	0.0029	0.0129565	0.00825368	0.00477096	0.00328366	0.00809446	0.00597621	0.00458066	0.00353258	0.00560631	0.00517898	0.00178768
k__Bacteria|p__Cyanobacteria|c__unclassified|o__unclassified|f__unclassified	0.00315142	0.00538802	0.00589098	0.0082417	0.00966667	0.00471147	0.00617504	0.00217742	0.00729703	0.00809446	0.00229854	0.0070792	0.00541662	0.00583056	0.00600274	0.00206415
Rikenellaceae	0.005818	0.00323281	0.00311875	0.0113679	0.00193333	0.0097174	0.00586469	0.00353678	0.00547277	0.00809446	0.00459709	0.00666278	0.0047101	0.00515781	0.0057825	0.00135362
Neisseriaceae	0.00363625	0.00377161	0.00346528	0.00284197	0.0102467	0.00500593	0.00482795	0.0025077	0.00985099	0.0070152	0.00597621	0.00374781	0.00682965	0.00717608	0.00676599	0.00197407
Bacillaceae	0.0150298	0.00700442	0.0110889	0.00255777	0.0029	0.00588933	0.00741171	0.00443391	0.00437822	0.00377741	0.00183884	0.00374781	0.00494561	0.00515781	0.00397428	0.00119646
k__Bacteria|p__Verrucomicrobia|c__Verruco-5|o__WCHB1-41|f__unclassified	0.00363625	0.0010776	0.00485139	0.00113679	0.00367334	0.0026502	0.00283759	0.00137944	0.00182426	0.0259023	0.00413738	0.00374781	0.00541662	0.00224252	0.00721181	0.00924907
k__Bacteria|p__Firmicutes|c__Bacilli|o__Bacillales|f__unclassified	0.0111512	0.00269401	0.00762362	0.00312616	0.00154667	0.004417	0.0050931	0.00331065	0.00218911	0.00107926	0.00367767	0.00208212	0.0044746	0.00358804	0.00284847	0.00126736
Staphylococcaceae	0.00945425	0.00377161	0.0062375	0.00170518	0.00193333	0.00412253	0.0045374	0.00266542	0.00291881	0.00593594	0.00183884	0.00333139	0.00235505	0.00336379	0.00329064	0.00142309
Streptococcaceae	0.00751491	0.00323281	0.00207917	0.00170518	0.00251334	0.0035336	0.00342983	0.00193116	0.00364852	0.0070152	0.00597621	0.00208212	0.00376808	0.00201827	0.00408473	0.0020365
k__Bacteria|p__Synergistetes|c__Synergistia|o__Synergistales|f__unclassified	0.00193933	0.00161641	0.00311875	0.00142098	0.00386667	0.0026502	0.00243539	0.000866748	0.00693218	0.00485667	0.00643592	0.00291497	0.00376808	0.00538206	0.00504831	0.00153705
k__Bacteria|p__TM7|c__TM7-3|o__unclassified|f__unclassified	0.00363625	0.00592682	0.00277222	0.00596813	0.00154667	0.00647827	0.00438806	0.00184766	0.00255396	0.00215852	0.00183884	0.00291497	0.00188404	0.00381229	0.0025271	0.000751793
k__Bacteria|p__Proteobacteria|c__Deltaproteobacteria|o__Desulfovibrionales|f__unclassified	0.00266658	0.00592682	0.00519792	0.00454715	0.00174	0.00382807	0.00398442	0.00143531	0.00328366	0.00377741	0.00183884	0.00291497	0.00164854	0.00403654	0.00291666	0.000989907
Caulobacteraceae	0.00242417	0.00161641	0.00519792	0.00198938	0.0029	0.00323913	0.0028945	0.00116179	0.00620248	0.00215852	0.00367767	0.00333139	0.00235505	0.00627907	0.0040007	0.00182718
k__Bacteria|p__Verrucomicrobia|c__Pedosphaerae|o__Pedosphaerales|f__unclassified	0	0.000538802	0	0.00397875	0.000193333	0.000294467	0.000834226	0.00141829	0.00328366	0.00863409	0.0105733	0.00999417	0.00259056	0.000224252	0.00588334	0.00438377
Sphingomonadaceae	0.00509075	0.00269401	0.00381181	0.00341036	0.00270667	0.0035336	0.0035412	0.000806813	0.00510792	0.00161889	0.00137913	0.00499709	0.00164854	0.00269103	0.0029071	0.00172259
Flavobacteriaceae	0.00412108	0	0.00311875	0.00113679	0.00367334	0.00235573	0.00240095	0.00144094	0.00474307	0.00917372	0.00321796	0.0016657	0.00117753	0.00313953	0.00385292	0.00289679
Tissierellaceae	0.002909	0.0010776	0.00519792	0.00568393	0.00116	0.00323913	0.00321127	0.00177544	0.00291881	0.00269815	0.00367767	0.00333139	0.000235505	0.0047093	0.00292847	0.00149668
Weeksellaceae	0.005818	0.000538802	0.00381181	0.00113679	0.00232	0.0026502	0.0027126	0.00174253	0.00182426	0.00323778	0.00275825	0.00333139	0.00282606	0.0042608	0.00303976	0.000802191
Bifidobacteriaceae	0	0	0	0	0	0.0306245	0.00510409	0.0114131	0	0	0	0	0.000235505	0	3.92509e-05	9.61446e-05
k__Bacteria|p__Planctomycetes|c__Planctomycetia|o__unclassified|f__unclassified	0.000484833	0.0010776	0.00173264	0.00539974	0.00638	0.0017668	0.00280694	0.0022401	0.00437822	0	0.00321796	0.000832848	0.00117753	0.00313953	0.00212435	0.0016961
k__Bacteria|p__Proteobacteria|c__Deltaproteobacteria|o__Myxococcales|f__unclassified	0.00169692	0	0.00450486	0.00397875	0.00174	0.00235573	0.00237938	0.00150622	0.00510792	0.00269815	0.00137913	0.00249854	0.00117753	0.00134551	0.0023678	0.00148821
Planococcaceae	0.00509075	0.00161641	0.00103958	0.00113679	0.00193333	0.00323913	0.00234267	0.00142611	0.000729703	0.00215852	0.00229854	0.0016657	0.00141303	0.00269103	0.00182609	0.000704308
Paenibacillaceae	0.00460592	0.00161641	0.00103958	0.00085259	0.00212667	0.0017668	0.00200133	0.00124146	0.00328366	0.00161889	0.00137913	0.0016657	0.00259056	0.00201827	0.0020927	0.000719418
Microbacteriaceae	0.00266658	0.00161641	0.00346528	0.000284197	0.00212667	0.00117787	0.0018895	0.00102479	0.00182426	0.00107926	0.000459709	0.00333139	0.00188404	0.00246678	0.00184091	0.00101027
k__Bacteria|p__Cyanobacteria|c__4C0d-2|o__unclassified|f__unclassified	0.00218175	0.0010776	0.000346528	0.00085259	0.00251334	0.0017668	0.00145643	0.000761521	0.00291881	0	0.000919418	0.00124927	0.00117753	0.00650332	0.00212806	0.00234237
k__Bacteria|p__Firmicutes|c__Bacilli|o__unclassified|f__unclassified	0.00363625	0.00323281	0.00311875	0.000568393	0.000193333	0.0026502	0.00223329	0.00134527	0.000729703	0.00215852	0.000919418	0.0016657	0.00117753	0.00134551	0.00133273	0.000519907
Synergistaceae	0.00121208	0.0010776	0.00346528	0.00284197	0.000386667	0.0008834	0.0016445	0.00111198	0.000364852	0.00161889	0.00229854	0.0016657	0.000706516	0.00246678	0.00152021	0.000840196
k__Bacteria|p__Tenericutes|c__Mollicutes|o__Acholeplasmatales|f__unclassified	0.000969666	0.000538802	0.00138611	0.000284197	0.00135333	0.00147233	0.00100074	0.000451483	0.00218911	0.00215852	0.000459709	0.00249854	0.00306157	0.00224252	0.00210166	0.00087243
Brevibacteriaceae	0.00387867	0.000538802	0.00207917	0.000284197	0.000966667	0.00147233	0.00153664	0.00120227	0.000729703	0.00323778	0.00183884	0.000832848	0.000942021	0.00156977	0.00152516	0.00094716
Eubacteriaceae	0.00121208	0.000538802	0.00138611	0.00312616	0.000386667	0.0017668	0.00140277	0.000905368	0.00182426	0.00215852	0.00137913	0.00374781	0	0.000672757	0.00163041	0.0012991
Actinomycetaceae	0.00121208	0.000538802	0.0024257	0.00142098	0.000386667	0.00117787	0.00119368	0.000664612	0.00182426	0	0.00229854	0.00124927	0.00353258	0.00089701	0.00163361	0.00122013
k__Bacteria|p__Synergistetes|c__Synergistia|o__Synergistales|f__unclassified	0.00169692	0.00269401	0.00138611	0.00142098	0.000966667	0.0008834	0.00150801	0.000598317	0.000364852	0.00377741	0.00137913	0.000416424	0.00047101	0.000672757	0.00118026	0.00132617
Chthoniobacteraceae	0	0.0010776	0	0.000568393	0	0.0008834	0.000421566	0.000446913	0.00218911	0.00215852	0.00229854	0.00374781	0.00164854	0.00089701	0.00215659	0.000937856
Dehalobacteriaceae	0.00169692	0.000538802	0.000346528	0.00227357	0.000966667	0.0008834	0.00111765	0.000668215	0.00182426	0.00107926	0.00229854	0.00124927	0.000942021	0.00089701	0.00138173	0.000561019
k__Bacteria|p__Chloroflexi|c__Anaerolineae|o__unclassified|f__unclassified	0.000969666	0.00161641	0.00173264	0.00085259	0.000966667	0.0008834	0.00117023	0.000360603	0.00182426	0.00161889	0.00183884	0.00124927	0.00117753	0.000224252	0.00132217	0.000606422
k__Bacteria|p__Proteobacteria|c__Alphaproteobacteria|o__Rhizobiales|f__unclassified	0.00218175	0.000538802	0.000346528	0.000284197	0.000773334	0.00235573	0.00108006	0.000856307	0.000729703	0.00269815	0.000919418	0.00124927	0.00141303	0.00089701	0.00131776	0.000721217
Oxalobacteraceae	0.00169692	0.00161641	0.00173264	0.00085259	0.000773334	0.00117787	0.00130829	0.000395156	0.000729703	0.00053963	0.00229854	0.000832848	0.000706516	0.00134551	0.00107546	0.000658864
Nocardioidaceae	0.00242417	0.000538802	0.00207917	0.00113679	0.000773334	0.00147233	0.0014041	0.000673173	0.000729703	0.00107926	0.000459709	0.000832848	0.00141303	0.00089701	0.000901927	0.000323323
Corynebacteriaceae	0.00193933	0.0010776	0.000693056	0.00170518	0.00116	0.00147233	0.00134125	0.000414296	0.000364852	0.00107926	0	0.0016657	0.000942021	0.00089701	0.000824806	0.000580113
Enterococcaceae	0.00266658	0.000538802	0.00207917	0.000568393	0.000386667	0.000588933	0.00113809	0.000891798	0.00145941	0.00161889	0.000919418	0	0.000706516	0.000672757	0.000896165	0.000588065
Micrococcaceae	0.00169692	0.0010776	0.00207917	0	0.000193333	0.000588933	0.000939326	0.000758718	0.000729703	0.00269815	0	0.00124927	0.000942021	0.00089701	0.00108603	0.000893139
Dermabacteraceae	0.00266658	0.0010776	0.00138611	0.000568393	0.00116	0.00147233	0.0013885	0.000640569	0	0.00053963	0.000459709	0.000832848	0.000706516	0.00089701	0.000572619	0.000326376
k__Bacteria|p__Armatimonadetes|c__SJA-176|o__RB046|f__unclassified	0.00072725	0.000538802	0.000693056	0.00113679	0.000966667	0.000588933	0.000775249	0.000210962	0.00182426	0	0.00275825	0	0.000706516	0.00156977	0.00114313	0.00110079
Leuconostocaceae	0.00412108	0	0.000693056	0.000568393	0.000966667	0.000588933	0.00115636	0.00135678	0	0.00053963	0.000459709	0.000416424	0.00188404	0.000672757	0.000662094	0.000639992
k__Bacteria|p__Lentisphaerae|c__unclassified|o__unclassified|f__unclassified	0.000969666	0.000538802	0.000346528	0.00284197	0.00174	0	0.00107283	0.000961706	0.00145941	0	0.000919418	0.000416424	0.00047101	0.000672757	0.000656503	0.00049741
Acholeplasmataceae	0.000484833	0.0010776	0.000346528	0	0.000193333	0.000588933	0.000448539	0.000339969	0.000364852	0.00161889	0.000919418	0.000832848	0.00141303	0.00224252	0.00123193	0.000665221
Thermoactinomycetaceae	0.00121208	0.000538802	0.00103958	0.00113679	0.000193333	0.0008834	0.000833998	0.000359844	0.000729703	0.00161889	0.000459709	0	0.00047101	0.00134551	0.000770805	0.000605315
Coxiellaceae	0.00072725	0.000538802	0.00138611	0.00170518	0.00174	0.000588933	0.00111438	0.000511784	0.000364852	0.00053963	0	0.000832848	0	0.00089701	0.000439057	0.000391396
k__Bacteria|p__Bacteroidetes|c__Flavobacteriia|o__Flavobacteriales|f__unclassified	0.0014545	0	0.000346528	0.000568393	0.00251334	0.000588933	0.000911948	0.000839893	0.000729703	0.00053963	0.000459709	0.000416424	0.000942021	0.000448505	0.000589332	0.000206444
Alteromonadaceae	0.00072725	0.000538802	0.000346528	0.000284197	0	0	0.000316129	0.000264708	0.00182426	0.00323778	0.000459709	0.000416424	0.000235505	0.000672757	0.00114107	0.00117403
k__Bacteria|p__Proteobacteria|c__Alphaproteobacteria|o__Sphingomonadales|f__unclassified	0.00072725	0	0.000693056	0.000568393	0.000773334	0.00147233	0.000705728	0.000430076	0.000729703	0	0.000919418	0.000416424	0.00047101	0.00179402	0.000721762	0.000610887
Carnobacteriaceae	0.00169692	0	0.00138611	0.000568393	0.000386667	0.0008834	0.000820248	0.000579794	0.000364852	0.00053963	0.000919418	0.000416424	0.000235505	0.000672757	0.000524764	0.000244481
Cytophagaceae	0.000969666	0.00161641	0.000693056	0.000284197	0.00058	0.000588933	0.00078871	0.000421303	0	0	0.000919418	0.00124927	0.000706516	0.000448505	0.000553952	0.000503022
k__Bacteria|p__TM7|c__TM7-3|o__CW040|f__unclassified	0.000484833	0.000538802	0.000346528	0.000568393	0.000386667	0.00117787	0.000583848	0.000276927	0.000364852	0.00107926	0.000919418	0.00124927	0.000235505	0.000672757	0.000753511	0.000401329
Burkholderiaceae	0.00072725	0	0.00103958	0.000284197	0.000193333	0.000294467	0.000423138	0.000351237	0.000729703	0.00107926	0.000919418	0	0.00164854	0.000672757	0.000841613	0.000540926
k__Bacteria|p__Elusimicrobia|c__Elusimicrobia|o__Elusimicrobiales|f_unclassified	0.000242417	0.000538802	0.00207917	0.00113679	0.000773334	0	0.000795084	0.000679385	0	0	0.000919418	0.000416424	0.000942021	0.000224252	0.000417019	0.000427317
Rhodobacteraceae	0.0014545	0	0.00103958	0.00085259	0	0.00117787	0.00075409	0.000562535	0.000729703	0	0	0.000416424	0.00047101	0.000672757	0.000381649	0.000318243
k__Bacteria|p__Proteobacteria|c__Gammaproteobacteria|o__Pseudomonadales|f__unclassified	0.000969666	0.000538802	0.00103958	0.00085259	0.000386667	0.000294467	0.000680296	0.000287985	0.000729703	0	0.000459709	0	0	0.00112126	0.000385112	0.000471415
k__Bacteria|p__Firmicutes|c__Bacilli|o__Lactobacillales|f__unclassified	0.00315142	0	0.000346528	0.00085259	0	0.0008834	0.000872322	0.00107959	0	0	0.000459709	0	0	0.000672757	0.000188744	0.000300063
k__Bacteria|p__Proteobacteria|c__Deltaproteobacteria|o__Desulfuromonadales|f__unclassified	0.00072725	0	0.00103958	0.00113679	0	0	0.000483937	0.000499457	0.000364852	0.00053963	0	0.00124927	0	0.00089701	0.000508461	0.000497681
Aerococcaceae	0.00121208	0	0.000346528	0.00113679	0	0.000588933	0.000547389	0.000488288	0.000364852	0.00053963	0	0.000416424	0	0.00089701	0.000369653	0.000341319
Promicromonosporaceae	0.00169692	0	0.000693056	0.000568393	0.000193333	0	0.000525283	0.000586624	0	0.00107926	0.000459709	0	0.000235505	0.000448505	0.000370497	0.000402281
k__Bacteria|p__TM7|c__unclassified|o__unclassified|f__unclassified	0	0.000538802	0	0.00085259	0	0.00117787	0.00042821	0.000466263	0.00109455	0	0	0.000832848	0.000235505	0.000448505	0.000435235	0.000449828
Hyphomicrobiaceae	0.000242417	0.0010776	0.000693056	0	0.000193333	0.00117787	0.000564046	0.000450219	0.000364852	0	0.000459709	0	0.000235505	0.000672757	0.000288804	0.000265356
Streptomycetaceae	0.000484833	0	0.000346528	0.000568393	0	0.000588933	0.000331448	0.000246952	0.000364852	0	0.000459709	0.000832848	0.000942021	0.000448505	0.000507989	0.000340096
Brucellaceae	0.000484833	0.000538802	0.000346528	0.000284197	0.00058	0.00117787	0.000568704	0.000291388	0	0.00053963	0	0	0.000942021	0	0.000246942	0.000403168
k__Bacteria|p__Verrucomicrobia|c__Pedosphaerae|o__unclassified|f__unclassified	0	0.000538802	0	0.00198938	0	0.000294467	0.000470441	0.000707902	0.00109455	0	0	0.000416424	0.000235505	0.000224252	0.000328456	0.000407409
Rhizobiaceae	0.00072725	0.000538802	0.000346528	0.00085259	0	0.000294467	0.000459939	0.000283912	0.00109455	0	0	0	0	0.000448505	0.000257177	0.000447743
Turicibacteraceae	0.000484833	0	0	0.000284197	0.000386667	0.0008834	0.000339849	0.000303522	0.000364852	0	0.000459709	0	0.00047101	0.00089701	0.00036543	0.000337547
k__Bacteria|p__Actinobacteria|c__Actinobacteria|o__unclassified|f__unclassified	0.000242417	0	0	0.000568393	0.000193333	0.00206127	0.000510902	0.000719017	0	0	0.000459709	0	0	0.000224252	0.000113994	0.000191653
Myxococcaceae	0.000242417	0.000538802	0.000693056	0.000284197	0.000193333	0.000588933	0.000423456	0.00019083	0.000364852	0.00053963	0	0	0	0.000224252	0.000188122	0.000229027
mitochondria	0.000242417	0.000538802	0.000693056	0.000284197	0.000193333	0.000588933	0.000423456	0.00019083	0	0	0.000459709	0.000416424	0	0.000224252	0.000183398	0.000215973
Rhodospirillaceae	0	0	0.000346528	0.000568393	0.000773334	0.000294467	0.000330454	0.000280687	0.000364852	0	0	0.000832848	0.000235505	0.000224252	0.000276243	0.000308105
Rickettsiaceae	0.000484833	0	0.000693056	0	0	0.000294467	0.000245393	0.000271046	0	0	0.000459709	0.000416424	0.00047101	0.000448505	0.000299275	0.000232532
k__Bacteria|p__Armatimonadetes|c__SJA-176|o__unclassified|f__unclassified	0.00072725	0	0.000346528	0.000284197	0.000193333	0	0.000258551	0.000246991	0.000364852	0	0.000459709	0.000416424	0	0.000448505	0.000281582	0.000220583
Chromatiaceae	0.000242417	0.000538802	0	0	0	0	0.000130203	0.000203042	0	0.00161889	0	0	0	0.000672757	0.000381941	0.000663044
Chitinophagaceae	0.000242417	0.000538802	0	0	0	0	0.000130203	0.000203042	0.00109455	0	0.000919418	0	0	0.000224252	0.000373038	0.000501742
k__Bacteria|p__Elusimicrobia|c__Elusimicrobia|o__unclassified|f__unclassified	0	0	0	0	0	0	0	0	0	0	0.00229854	0.000416424	0.000235505	0	0.000491746	0.000901254
Odoribacteraceae	0.000242417	0	0.00103958	0	0	0	0.000213667	0.00037982	0	0	0	0.000832848	0.00047101	0.000224252	0.000254685	0.000339584
k__Bacteria|p__Bacteroidetes|c__Sphingobacteriia|o__Sphingobacteriales|f__unclassified	0	0.000538802	0	0	0	0	8.98003e-05	0.0002008	0	0.00161889	0	0.000416424	0.000235505	0	0.00037847	0.000630911
Fusobacteriaceae	0.000242417	0	0	0	0.000193333	0	7.2625e-05	0.00010368	0	0.00053963	0.00137913	0	0.000235505	0	0.000359044	0.000543172
Nocardiaceae	0	0	0.00103958	0.000284197	0.000193333	0	0.000252852	0.000368618	0.000364852	0	0.000459709	0	0	0.000224252	0.000174802	0.000205623
k__Bacteria|p__Armatimonadetes|c__unclassified|o__unclassified|f__unclassified	0	0	0.000346528	0	0	0.000294467	0.000106832	0.00015183	0.000729703	0.00053963	0	0.000416424	0.000235505	0	0.00032021	0.000295747
k__Bacteria|p__Chloroflexi|c__unclassified|o__unclassified|f__unclassified	0	0.0010776	0	0	0	0.000294467	0.000228678	0.000394584	0	0	0.000459709	0.000416424	0	0.000224252	0.000183398	0.000215973
Cellulomonadaceae	0.000242417	0	0.00103958	0.000284197	0	0	0.000261033	0.00036775	0.000364852	0	0	0	0	0.000448505	0.000135559	0.000211667
Xanthobacteraceae	0	0	0.000346528	0.000284197	0.000386667	0	0.000169565	0.000172166	0.000364852	0	0.000459709	0	0	0.000448505	0.000212178	0.000234729
Methylophilaceae	0.000242417	0.000538802	0	0	0.000386667	0.000588933	0.000292803	0.000234885	0	0	0	0	0.000235505	0.000224252	7.66263e-05	0.000118762
k__Bacteria|p__Bacteroidetes|c__Cytophagia|o__Cytophagales|f__unclassified	0.000242417	0.000538802	0.000346528	0.000284197	0	0	0.000235324	0.000190464	0.000729703	0	0	0	0	0	0.000121617	0.0002979
Pedosphaeraceae	0	0	0	0	0	0	0	0	0.000364852	0	0.000919418	0.000832848	0	0	0.000352853	0.000430128
Propionibacteriaceae	0.00072725	0	0.000346528	0.000284197	0	0.000588933	0.000324485	0.000272287	0	0	0	0	0	0	0	0
k__Bacteria|p__Proteobacteria|c__Gammaproteobacteria|o__Alteromonadales|f__unclassified	0.000242417	0	0.000346528	0.000568393	0	0	0.00019289	0.000215515	0	0.00053963	0	0	0	0.000224252	0.000127314	0.000221015
k__Bacteria|p__Proteobacteria|c__Epsilonproteobacteria|o__Campylobacterales|f__unclassified	0.000242417	0	0	0.000284197	0.00058	0	0.000184436	0.000212852	0.000364852	0	0	0	0	0.000448505	0.000135559	0.000211667
Phyllobacteriaceae	0.00072725	0	0	0.000284197	0.000193333	0	0.000200797	0.000259847	0	0	0	0.000416424	0	0.000224252	0.000106779	0.000176231
Erythrobacteraceae	0.000484833	0	0	0	0.000193333	0.000294467	0.000162106	0.00018325	0.000364852	0	0	0.000416424	0	0	0.000130213	0.000202383
Rhodocyclaceae	0	0	0.000346528	0	0.000386667	0	0.000122199	0.000173204	0.000729703	0	0	0	0.000235505	0	0.000160868	0.000294163
Sanguibacteraceae	0.000484833	0	0	0.000284197	0.00058	0.000294467	0.000273916	0.000219379	0	0	0	0	0	0	0	0
Methanobacteriaceae	0	0	0.000346528	0	0	0.000294467	0.000106832	0.00015183	0	0	0.000919418	0	0	0	0.000153236	0.000375351
p.2534.18B5	0	0.0010776	0	0	0	0	0.000179601	0.000401599	0	0	0	0	0.00047101	0	7.85017e-05	0.000192289
Peptococcaceae	0.000242417	0	0	0	0	0	4.04028e-05	9.03433e-05	0	0.00053963	0	0	0.00047101	0.000224252	0.000205816	0.000248669
Bdellovibrionaceae	0.000242417	0.000538802	0	0	0	0	0.000130203	0.000203042	0	0	0	0	0.000235505	0.000448505	0.000114002	0.000189019
Nitrosomonadaceae	0	0	0	0	0	0	0	0	0	0.00053963	0	0.000832848	0	0	0.000228746	0.000366302
k__Bacteria|p__Proteobacteria|c__TA18|o__unclassified|f__unclassified	0.000242417	0	0	0	0.000193333	0	7.2625e-05	0.00010368	0	0	0	0	0.00047101	0.000448505	0.000153253	0.000237524
Rarobacteraceae	0	0	0.000346528	0	0	0.000588933	0.00015591	0.000231328	0.000364852	0	0	0	0	0	6.08086e-05	0.00014895
Cystobacteraceae	0	0	0	0.00085259	0.000193333	0	0.000174321	0.000311438	0	0	0	0	0	0.000224252	3.73754e-05	9.15507e-05
Isosphaeraceae	0.000484833	0	0.000346528	0	0	0	0.00013856	0.00019998	0	0	0	0.000416424	0	0	6.9404e-05	0.000170004
Listeriaceae	0.000484833	0	0.000346528	0	0	0	0.00013856	0.00019998	0	0	0	0.000416424	0	0	6.9404e-05	0.000170004
Micromonosporaceae	0.000484833	0	0	0.000284197	0.000193333	0	0.000160394	0.000182049	0	0	0	0	0	0.000224252	3.73754e-05	9.15507e-05
Cryomorphaceae	0	0	0	0	0.000386667	0	6.44445e-05	0.000144102	0.000364852	0	0	0.000416424	0	0	0.000130213	0.000202383
Leptotrichiaceae	0.000484833	0	0	0	0	0	8.08055e-05	0.000180687	0	0	0	0.000416424	0	0.000224252	0.000106779	0.000176231
k__Bacteria|p__Cyanobacteria|c__Chloroplast|o__unclassified|f__unclassified	0	0	0	0.00085259	0	0	0.000142098	0.000317742	0	0	0	0	0	0.000224252	3.73754e-05	9.15507e-05
k__Bacteria|p__GN02|c__unclassified|o__unclassified|f__unclassified	0.000484833	0	0	0	0	0.000294467	0.000129883	0.000191727	0	0	0	0	0.000235505	0	3.92509e-05	9.61446e-05
Sporolactobacillaceae	0.000484833	0	0	0	0	0	8.08055e-05	0.000180687	0	0	0.000459709	0	0	0	7.66181e-05	0.000187675
Marinilabiaceae	0	0.000538802	0	0	0.000386667	0	0.000154245	0.000222512	0	0	0	0	0	0	0	0
Aeromonadaceae	0	0	0	0	0	0	0	0	0.000729703	0	0	0	0	0	0.000121617	0.0002979
Cyclobacteriaceae	0	0	0	0	0	0	0	0	0.000729703	0	0	0	0	0	0.000121617	0.0002979

## Sheet: Bacteria_Genus
Taxa	17ZD4H	1ZD4H	2094ZD4H	29ZD4H	77D4H	8ZD4H	H-FCR (Mean)	H-FCR (SD)	126D4L	162ZD4L	20LZD4L	2ZD4L	60ZD4L	91ZD4L	L-FCR (Mean)	L-FCR (SD)
Prevotella	21.8687	23.0327	16.713	12.4147	34.0962	12.0595	20.0308	8.27984	27.4469	26.4511	16.7954	19.3314	37.0299	24.6267	25.2802	7.09828
k__Bacteria|p__unclassified|c__unclassified|o__unclassified|f__unclassified|g__unclassified	14.7124	14.5161	15.7002	15.5272	12.1467	17.8525	15.0758	1.86166	13.6293	12.8834	16.1717	17.6309	10.6286	14.4741	14.2363	2.47145
k__Bacteria|p__Bacteroidetes|c__Bacteroidia|o__Bacteroidales|f__unclassified|g__unclassified	9.62029	10.3743	8.8145	10.3293	13.2342	7.88837	10.0435	1.82787	12.968	10.7234	11.348	9.77563	13.005	10.7632	11.4306	1.30644
k__Bacteria|p__Firmicutes|c__Clostridia|o__Clostridiales|f__unclassified|g__unclassified	6.34907	4.86514	8.73589	11.3528	3.16205	8.63511	7.18334	2.97129	4.133	4.7758	5.60372	8.50815	1.8784	6.7394	5.27308	2.27139
Ruminococcus	6.27918	4.30686	7.53111	5.07133	1.91082	10.3181	5.90291	2.87967	2.02662	6.11852	4.57691	7.87234	1.04006	5.29423	4.48811	2.55801
k__Bacteria|p__Firmicutes|c__Clostridia|o__Clostridiales|f__Lachnospiraceae|g__unclassified	4.15318	3.85981	7.06484	13.369	2.11988	6.14983	6.11942	3.96028	4.46627	3.45207	7.89363	3.37615	1.72092	3.55997	4.07817	2.0697
Ruminobacter	7.75151	10.3771	6.65194	5.22989	3.35462	4.56978	6.32248	2.51653	2.01066	3.14377	6.5226	2.14075	5.32604	2.5836	3.62124	1.86627
k__Bacteria|p__Firmicutes|c__Clostridia|o__Clostridiales|f__Ruminococcaceae|g__unclassified	5.4969	4.44076	5.83193	5.33836	1.9394	8.15125	5.19977	2.02111	2.00224	3.03236	3.75662	7.42691	1.32174	4.6283	3.6947	2.17894
Fibrobacter	3.22108	2.17291	2.58581	2.62918	5.32106	3.34058	3.21177	1.12038	6.91611	6.13498	5.64573	2.48633	6.17079	5.99916	5.55885	1.56143
k__Bacteria|p__Bacteroidetes|c__Bacteroidia|o__Bacteroidales|f__Prevotellaceae|g__unclassified	3.0412	2.97066	2.3504	2.05477	4.95264	1.91484	2.88075	1.11562	4.29875	3.59768	2.63938	2.55669	4.60947	3.53572	3.53961	0.836761
Treponema	2.28469	1.20158	2.38349	1.57369	2.70893	2.69125	2.14061	0.617918	3.33751	2.80635	2.40251	2.47857	2.70422	2.29241	2.67026	0.378447
k__Bacteria|p__Proteobacteria|c__Gammaproteobacteria|o__unclassified|f__unclassified|g__unclassified	1.76222	2.86156	1.80551	1.61657	1.67886	1.10457	1.80488	0.576223	1.0348	1.21547	1.73975	1.45217	1.62143	1.11787	1.36358	0.285041
k__Bacteria|p__Proteobacteria|c__Gammaproteobacteria|o__Aeromonadales|f__Succinivibrionaceae|g__unclassified	1.09795	2.08152	1.22174	1.12288	1.8099	1.02113	1.39252	0.441701	0.969656	1.36361	1.09682	1.83552	1.87626	0.840119	1.33033	0.442556
k__Bacteria|p__Bacteroidetes|c__unclassified|o__unclassified|f__unclassified|g__unclassified	1.36291	1.15199	1.25732	1.52468	1.30915	1.22571	1.30529	0.129307	1.37117	1.23637	1.59681	1.492	0.975057	1.36401	1.33924	0.216576
Butyrivibrio	0.883686	0.815462	1.04343	0.947024	1.16755	1.3273	1.03074	0.190684	2.08246	2.21824	0.712936	1.27162	0.589307	1.32685	1.3669	0.675249
Coprococcus	0.757936	0.616379	1.05997	1.65333	0.244581	1.00647	0.889778	0.476235	1.0286	0.32476	2.42643	0.598561	0.271002	0.478035	0.854564	0.81604
YRC22	1.05498	0.763034	0.623076	0.594953	0.943569	0.764888	0.79075	0.179477	1.02417	0.661547	1.27535	0.401455	0.669265	1.15978	0.86526	0.339173
k__Bacteria|p__Proteobacteria|c__unclassified|o__unclassified|f__unclassified|g__unclassified	0.690335	0.816879	0.682653	0.631349	0.844706	0.61233	0.713042	0.0963051	0.659437	0.609636	0.857623	0.951903	0.612501	0.793739	0.747473	0.142149
k__Bacteria|p__Firmicutes|c__unclassified|o__unclassified|f__unclassified|g__unclassified	0.775409	0.510815	0.851041	0.869186	0.373823	1.08467	0.744157	0.259066	0.522054	0.564689	0.635341	1.14539	0.274054	0.770548	0.652012	0.291587
Succinivibrio	0.248062	0.463347	0.350429	0.37117	0.922457	0.704493	0.509993	0.254352	0.375365	1.03062	0.297543	0.888788	1.52194	0.483833	0.766349	0.47079
CF231	0.62789	0.481059	0.479512	0.469548	0.550694	0.418577	0.504546	0.0736712	0.767127	0.645721	0.517491	0.455775	0.800493	0.60848	0.632515	0.135319
RFN20	0.393577	0.267097	0.290024	0.308828	0.514908	0.69402	0.411409	0.165519	0.941293	0.277913	0.473735	0.411802	0.602735	0.522834	0.538385	0.225728
k__Bacteria|p__Firmicutes|c__Clostridia|o__unclassified|f__unclassified|g__unclassified	0.404748	0.307481	0.510956	0.543782	0.200557	0.597318	0.427474	0.152151	0.265016	0.313365	0.358801	0.615116	0.120852	0.454845	0.354666	0.1687
BF311	0.431101	0.182788	0.239549	0.251891	0.566914	0.331649	0.333982	0.142976	0.698879	0.326659	0.523325	0.375588	0.294196	0.459325	0.446329	0.149899
Oscillospira	0.271837	1.46018	0.199417	0.122162	0.0844449	0.160937	0.383163	0.531575	0.383785	0.796389	0.179692	0.260221	0.495921	0.192637	0.384774	0.235062
Anaerostipes	0.16929	0.48035	0.166733	0.125765	0.0507184	1.38629	0.396525	0.506755	0.0611575	0.43238	0.0676764	0.388004	0.0323493	0.0948692	0.179406	0.180415
Succiniclasticum	0.270405	0.401709	0.682239	0.352792	0.133361	0.290804	0.355218	0.184214	0.210949	0.302603	0.107349	0.210557	0.127261	0.304372	0.210515	0.0835032
k__Bacteria|p__Bacteroidetes|c__Bacteroidia|o__Bacteroidales|f__Paraprevotellaceae|g__unclassified	0.231162	0.327318	0.194453	0.244684	0.306885	0.218889	0.253898	0.0520757	0.356309	0.212075	0.293459	0.203831	0.149845	0.464332	0.279975	0.11605
Desulfovibrio	0.176737	0.192707	0.442277	0.345945	0.119459	0.216445	0.248928	0.120819	0.218483	0.292474	0.133602	0.235906	0.0524914	0.310696	0.207276	0.0982708
Anaeroplasma	0.191919	0.184205	0.159286	0.0839637	0.196952	0.137198	0.158921	0.0430468	0.337252	0.162696	0.183776	0.163479	0.406503	0.247977	0.250281	0.10159
Sphaerochaeta	0.173873	0.351407	0.0844008	0.127567	0.231709	0.165825	0.18913	0.0934674	0.178154	0.127878	0.287041	0.152615	0.341804	0.166021	0.208919	0.0851892
k__Bacteria|p__Proteobacteria|c__Alphaproteobacteria|o__unclassified|f__unclassified|g__unclassified	0.109995	0.168619	0.13198	0.102702	0.165028	0.129518	0.13464	0.0273447	0.111679	0.219672	0.217615	0.168652	0.185246	0.120958	0.170637	0.046417
k__Bacteria|p__Proteobacteria|c__Deltaproteobacteria|o__unclassified|f__unclassified|g__unclassified	0.114005	0.106981	0.133635	0.209369	0.114824	0.100542	0.129893	0.0404878	0.182586	0.151934	0.18786	0.27212	0.058595	0.123593	0.162782	0.0713923
k__Bacteria|p__Verrucomicrobia|c__Verruco-5|o__WCHB1-41|f__unclassified|g__unclassified	0.118589	0.0828923	0.129084	0.137657	0.175584	0.117648	0.126909	0.0302719	0.21671	0.110152	0.2357	0.15365	0.0976583	0.138614	0.158748	0.0562248
k__Bacteria|p__Spirochaetes|c__Spirochaetes|o__Spirochaetales|f__Spirochaetaceae|g__unclassified	0.136921	0.0588039	0.152252	0.0915312	0.114567	0.147671	0.116958	0.0363914	0.146689	0.113951	0.125435	0.15934	0.106509	0.118323	0.128374	0.0204458
Pseudobutyrivibrio	0.0971052	0.075099	0.112948	0.0630628	0.097575	0.210161	0.109325	0.0524977	0.120099	0.236764	0.063009	0.121575	0.109255	0.14573	0.132739	0.0577723
Pyramidobacter	0.109422	0.14949	0.150597	0.168648	0.0458268	0.135453	0.126573	0.0441941	0.0762253	0.201313	0.0793447	0.132956	0.0396737	0.109627	0.106523	0.0562475
k__Bacteria|p__Spirochaetes|c__Spirochaetes|o__unclassified|f__unclassified|g__unclassified	0.114865	0.138154	0.094744	0.0627025	0.122033	0.111015	0.107252	0.0260255	0.136053	0.105721	0.121934	0.117436	0.140384	0.103302	0.120805	0.015247
k__Bacteria|p__Fibrobacteres|c__Fibrobacteria|o__Fibrobacterales|f__Fibrobacteraceae|g__unclassified	0.0730437	0.0609294	0.0637143	0.0814411	0.104269	0.0722647	0.0759437	0.015681	0.140928	0.143705	0.122518	0.0532859	0.118106	0.135979	0.119087	0.0337962
k__Bacteria|p__Tenericutes|c__Mollicutes|o__unclassified|f__unclassified|g__unclassified	0.0942407	0.0899771	0.0682653	0.0609007	0.0957729	0.102986	0.0853571	0.0167915	0.102815	0.0810316	0.0828452	0.099329	0.135806	0.116215	0.103007	0.0207519
k__Bacteria|p__Proteobacteria|c__Deltaproteobacteria|o__Desulfovibrionales|f__Desulfovibrionaceae|g__unclassified	0.04755	0.255053	0.0831596	0.0904501	0.0247156	0.0624897	0.093903	0.0824852	0.0629302	0.18422	0.0297543	0.0563899	0.0524914	0.0661449	0.0753218	0.0548684
k__Bacteria|p__Proteobacteria|c__Gammaproteobacteria|o__Aeromonadales|f__unclassified|g__unclassified	0.10398	0.131778	0.127842	0.0911708	0.0535504	0.0617915	0.0950188	0.0327028	0.0412148	0.0607737	0.108516	0.0605286	0.0878925	0.0498063	0.0681219	0.025273
Selenomonas	0.0630181	0.0453428	0.0653692	0.0875673	0.0970601	0.0422417	0.0667665	0.022031	0.0899635	0.165862	0.0303377	0.0434564	0.072023	0.140459	0.0903502	0.0535713
Bulleidia	0.119734	0.0580955	0.14315	0.0767565	0.0406777	0.117648	0.0926771	0.040141	0.0815433	0.052544	0.0606754	0.0703581	0.0439463	0.0669355	0.0626671	0.0133461
p.75.a5	0.0564299	0.0644718	0.0711614	0.0839637	0.0568973	0.101939	0.0724771	0.0176973	0.0611575	0.0835639	0.0507573	0.0729447	0.0689712	0.0911798	0.0714291	0.0146868
k__Bacteria|p__Proteobacteria|c__Betaproteobacteria|o__unclassified|f__unclassified|g__unclassified	0.140072	0.120442	0.109225	0.0144144	0.111735	0.0209463	0.086139	0.0541628	0.041658	0.0569754	0.0221698	0.0294883	0.0781267	0.0703613	0.0497966	0.0224452
Catonella	0.0386702	0.0503022	0.04882	0.0490088	0.0787809	0.07017	0.0559587	0.0151853	0.118326	0.137374	0.0431729	0.0563899	0.035096	0.0735236	0.0773138	0.0416878
Moryella	0.0509874	0.104855	0.103019	0.0818015	0.0157047	0.104731	0.0768498	0.0365475	0.0288061	0.0791325	0.0402558	0.0667367	0.0149539	0.0803753	0.05171	0.0275909
k__Bacteria|p__Firmicutes|c__Clostridia|o__Clostridiales|f__Veillonellaceae|g__unclassified	0.0547112	0.073682	0.0914342	0.0684682	0.0586995	0.0418926	0.0648146	0.01712	0.049635	0.0753341	0.0169191	0.0388004	0.0561535	0.0901257	0.0544946	0.0260325
k__Bacteria|p__Verrucomicrobia|c__unclassified|o__unclassified|f__unclassified|g__unclassified	0.0401024	0.0673057	0.0355807	0.0529728	0.0558675	0.0415435	0.0488954	0.01194	0.104145	0.042415	0.0857623	0.061046	0.0527965	0.0679896	0.0690257	0.022582
k__Bacteria|p__Spirochaetes|c__unclassified|o__unclassified|f__unclassified|g__unclassified	0.0535654	0.0538446	0.0479926	0.0428827	0.0651358	0.0551585	0.0530966	0.00748797	0.0797706	0.0563423	0.0676764	0.0574246	0.0610365	0.0592932	0.0635906	0.00887733
k__Bacteria|p__Firmicutes|c__Erysipelotrichi|o__Erysipelotrichales|f__Erysipelotrichaceae|g__unclassified	0.0498416	0.038258	0.0438553	0.0486485	0.0525206	0.0635371	0.0494435	0.00854671	0.0908499	0.0595076	0.0379221	0.0527685	0.0637831	0.0527051	0.0595894	0.0176533
Bilophila	0.0412482	0.0418004	0.0835733	0.0789186	0.0203389	0.063188	0.0548446	0.0245771	0.023488	0.0816647	0.0256703	0.061046	0.0085451	0.0513875	0.0419669	0.0273961
Bacteroides	0.0300768	0.0410919	0.028961	0.033153	0.0478864	0.0453836	0.0377588	0.00811718	0.0452033	0.0379836	0.0495904	0.0419044	0.0799578	0.0487522	0.0505653	0.0150347
k__Bacteria|p__Tenericutes|c__Mollicutes|o__Anaeroplasmatales|f__Anaeroplasmataceae|g__unclassified	0.0386702	0.0375495	0.02441	0.023063	0.050461	0.0286266	0.0337967	0.0104459	0.0748957	0.0436811	0.0373387	0.0310403	0.0881977	0.0463805	0.053589	0.0226909
Sutterella	0.0890847	0.0807669	0.0699202	0.00396395	0.066938	0.00942583	0.0533499	0.0370302	0.0115224	0.0259554	0.00583417	0.0118988	0.0332649	0.0453264	0.0223003	0.0152268
Mogibacterium	0.0658826	0.0396749	0.0376494	0.0403602	0.0213687	0.0310703	0.0393343	0.0148316	0.0314651	0.0417819	0.0501739	0.0325923	0.0238042	0.0363665	0.0360307	0.00911452
k__Bacteria|p__Proteobacteria|c__Betaproteobacteria|o__Burkholderiales|f__Comamonadaceae|g__unclassified	0.0592943	0.0488852	0.0508887	0.0147747	0.047629	0.0202481	0.0402867	0.0181876	0.0274765	0.0284877	0.0309211	0.0181069	0.0305182	0.03663	0.0286901	0.0060808
Shuttleworthia	0.0323684	0.0120442	0.0219276	0.0209008	0.0218836	0.0974002	0.0344208	0.0315195	0.049635	0.0449472	0.0105015	0.0310403	0.0186161	0.0326772	0.0312362	0.014952
Clostridium	0.026353	0.0255053	0.0281336	0.0338738	0.0175069	0.0370051	0.0280629	0.00685024	0.0531804	0.0360844	0.0344216	0.0300056	0.0158695	0.0392653	0.0348045	0.0121731
k__Bacteria|p__Proteobacteria|c__Gammaproteobacteria|o__Xanthomonadales|f__Xanthomonadaceae|g__unclassified	0.0432533	0.0198375	0.0293748	0.0151351	0.0383606	0.0178043	0.0272943	0.0116189	0.0243744	0.021524	0.0198362	0.0237976	0.0332649	0.0397923	0.0270982	0.00776261
k__Bacteria|p__Verrucomicrobia|c__Verruco-5|o__unclassified|f__unclassified|g__unclassified	0.0232021	0.0141696	0.0248238	0.0245044	0.0347563	0.0185026	0.0233265	0.00694843	0.0434307	0.0170926	0.0431729	0.0274189	0.0253301	0.0281972	0.0307737	0.0104751
k__Bacteria|p__Actinobacteria|c__Coriobacteriia|o__Coriobacteriales|f__Coriobacteriaceae|g__unclassified	0.0111714	0.0658888	0.00951577	0.0165765	0.0102982	0.0342123	0.0246105	0.0222438	0.044317	0.0164596	0.0309211	0.0191415	0.0177006	0.0379477	0.0277479	0.0117566
k__Bacteria|p__Verrucomicrobia|c__Opitutae|o__unclassified|f__unclassified|g__unclassified	0.0466907	0.0297562	0.0459239	0.0234233	0.00772362	0.0185026	0.0286701	0.0154485	0.0110793	0.0449472	0.0274206	0.0165548	0.0210576	0.0189738	0.0233389	0.0118673
SHD.231	0.0349464	0.038258	0.0285473	0.0245044	0.0211112	0.0188517	0.0277032	0.00770216	0.015511	0.0405158	0.0291708	0.0201762	0.0192265	0.0197644	0.0240608	0.00924013
k__Bacteria|p__Proteobacteria|c__Betaproteobacteria|o__Burkholderiales|f__unclassified|g__unclassified	0.0561434	0.0510106	0.0409592	0.00468467	0.0393905	0.00872762	0.033486	0.0216964	0.0159541	0.021524	0.0105015	0.00982943	0.0238042	0.0279337	0.0182578	0.00736965
TG5	0.0189054	0.0247968	0.0190315	0.0252251	0.0262603	0.00942583	0.0206075	0.0063441	0.0412148	0.032286	0.0175025	0.0134508	0.0360115	0.0353124	0.0292963	0.0111575
k__Bacteria|p__Actinobacteria|c__unclassified|o__unclassified|f__unclassified|g__unclassified	0.0329413	0.0255053	0.0604045	0.0118918	0.00566399	0.00418926	0.0234327	0.0213581	0.00797706	0.0417819	0.0145854	0.0124161	0.0183109	0.0158115	0.0184805	0.0119363
k__Bacteria|p__Firmicutes|c__Clostridia|o__Clostridiales|f__Christensenellaceae|g__unclassified	0.0105985	0.0170035	0.0252375	0.0356755	0.00926834	0.0240882	0.0203119	0.0100182	0.0217153	0.0246893	0.0169191	0.0294883	0.00488292	0.0250349	0.020455	0.00868431
k__Bacteria|p__Lentisphaerae|c__Lentisphaeria|o__unclassified|f__unclassified|g__unclassified	0.0151816	0.0155866	0.0182041	0.019099	0.0231709	0.00942583	0.016778	0.00461111	0.0279197	0.0170926	0.0285874	0.0155202	0.0286871	0.0192374	0.0228407	0.00620672
Blautia	0.0309362	0.0219629	0.0190315	0.018018	0.0118429	0.0226918	0.0207472	0.00630482	0.00974974	0.0259554	0.0221698	0.0144855	0.0155643	0.0163386	0.0173772	0.00578725
Desulfobulbus	0.0246344	0.0340071	0.0182041	0.0144144	0.0157047	0.0150115	0.0203293	0.00767834	0.0221585	0.0253224	0.0128352	0.00827742	0.0146488	0.0184468	0.0169482	0.00627546
k__Bacteria|p__Bacteroidetes|c__Bacteroidia|o__Bacteroidales|f__Bacteroidaceae|g__unclassified	0.0252072	0.00495937	0.0103432	0.0104504	0.0236858	0.0146624	0.0148847	0.00803571	0.0345673	0.0126612	0.0215864	0.0181069	0.0152591	0.030569	0.022125	0.00870919
k__Bacteria|p__Lentisphaerae|c__Lentisphaeria|o__Z20|f__unclassified|g__unclassified	0.0143223	0.0170035	0.0173766	0.0299098	0.00978325	0.0104731	0.0164781	0.00730783	0.0186131	0.0158265	0.0233367	0.0155202	0.0128177	0.0179197	0.017339	0.00357691
Pseudomonas	0.0343735	0.0127527	0.0144805	0.00648646	0.0157047	0.00942583	0.0155373	0.00982822	0.0132951	0.0164596	0.014002	0.0155202	0.0173954	0.0266161	0.0172147	0.0048486
k__Bacteria|p__Tenericutes|c__unclassified|o__unclassified|f__unclassified|g__unclassified	0.016041	0.0155866	0.00951577	0.0154954	0.0216261	0.013266	0.0152551	0.00395656	0.026147	0.010129	0.021003	0.0150028	0.0177006	0.0147574	0.0174566	0.00557066
Acinetobacter	0.0226292	0.0106272	0.0186178	0.0111711	0.0123578	0.0195499	0.0158255	0.00507285	0.0141814	0.0246893	0.00641759	0.0175895	0.0109866	0.0268796	0.0167907	0.00791088
L7A_E11	0.0137494	0.0106272	0.0206865	0.0284684	0.00823853	0.0188517	0.0167703	0.00743192	0.0163973	0.0196248	0.0151688	0.0253496	0.00366219	0.0142304	0.0157389	0.00716027
Comamonas	0.0300768	0.00921026	0.0186178	0.0061261	0.0239432	0.0125678	0.016757	0.0091656	0.0124088	0.0145604	0.0122518	0.0118988	0.0122073	0.0179197	0.0135411	0.00235084
k__Bacteria|p__Fibrobacteres|c__Fibrobacteria|o__unclassified|f__unclassified|g__unclassified	0.0114578	0.00566785	0.00951577	0.0100901	0.0195665	0.0076803	0.0106631	0.00480409	0.0274765	0.0227901	0.0157523	0.0113814	0.0173954	0.0187103	0.0189177	0.00561115
Acetobacter	0.0232021	0.0106272	0.0148943	0.0111711	0.0172494	0.0160588	0.0155338	0.00459431	0.00974974	0.0145604	0.00816784	0.0134508	0.0137332	0.0221361	0.013633	0.00486116
k__Bacteria|p__Firmicutes|c__Clostridia|o__Clostridiales|f__Mogibacteriaceae|g__unclassified	0.0148952	0.0226714	0.0173766	0.0144144	0.00926834	0.016757	0.0158972	0.00438092	0.0119656	0.0139273	0.0145854	0.0103468	0.00885029	0.0173927	0.0128447	0.00309367
Campylobacter	0.0111714	0.0113357	0.0173766	0.00648646	0.0123578	0.00942583	0.011359	0.00359789	0.0301356	0.0177257	0.00875125	0.0108641	0.0161747	0.0176562	0.0168846	0.00748054
k__Bacteria|p__Actinobacteria|c__Actinobacteria|o__Actinomycetales|f__unclassified|g__unclassified	0.0200512	0.0141696	0.0124119	0.00936934	0.0144174	0.0111714	0.0135985	0.00368292	0.0168405	0.0196248	0.00991809	0.00776008	0.0131228	0.0152845	0.0137585	0.00441305
k__Bacteria|p__Proteobacteria|c__Betaproteobacteria|o__Burkholderiales|f__Alcaligenaceae|g__unclassified	0.0286446	0.0170035	0.0165492	0.0129729	0.00592144	0.013266	0.0157263	0.00746941	0.00842023	0.0170926	0.00991809	0.00982943	0.0122073	0.0121222	0.0115983	0.00306218
Paraprevotella	0.0120307	0.0247968	0.00744713	0.00576574	0.0159621	0.00279284	0.0114659	0.00802638	0.0190563	0.00886283	0.00875125	0.0196589	0.0210576	0.015548	0.0154891	0.00548506
k__Bacteria|p__Proteobacteria|c__Alphaproteobacteria|o__Rickettsiales|f__unclassified|g__unclassified	0.00343735	0.0340071	0.00579221	0.00576574	0.00926834	0.00558568	0.0106427	0.0115982	0.0044317	0.0386166	0.014002	0.00931209	0.0112917	0.0113316	0.014831	0.0120816
Ruminococcus.1	0.00859338	0.00495937	0.0293748	0.0699097	0.00489162	0.00523657	0.0204942	0.0259998	0.00177268	0.00443142	0.00816784	0.00413871	0.00213628	0.00632461	0.00449526	0.00244715
k__Bacteria|p__Proteobacteria|c__Gammaproteobacteria|o__Enterobacteriales|f__Enterobacteriaceae|g__unclassified	0.0257801	0.00850177	0.0157217	0.0104504	0.0121003	0.0136151	0.0143616	0.00612435	0.00620438	0.0113951	0.00875125	0.00879476	0.0106814	0.0144939	0.0100535	0.00282868
Xanthomonas	0.0189054	0.00708481	0.0136531	0.00828826	0.0146749	0.010124	0.0121217	0.00444835	0.00709072	0.00696366	0.0105015	0.0129335	0.0109866	0.0147574	0.0105389	0.0031114
k__Bacteria|p__Fibrobacteres|c__Fibrobacteria|o__Fibrobacterales|f__unclassified|g__unclassified	0.00773404	0.00566785	0.00537848	0.00648646	0.0100407	0.00872762	0.00733919	0.00183012	0.0159541	0.0164596	0.0110849	0.00724274	0.0109866	0.0160751	0.0129672	0.00376862
Anaerovibrio	0.00773404	0.00708481	0.00951577	0.00828826	0.0157047	0.00279284	0.00852007	0.00419864	0.0137383	0.0158265	0.00466734	0.00258669	0.00671401	0.0216091	0.010857	0.00738213
Achromobacter	0.0123172	0.00566785	0.00910204	0.0061261	0.0100407	0.00907672	0.00872177	0.00249002	0.0088634	0.010762	0.00583417	0.00620806	0.0106814	0.0108045	0.00885893	0.00231969
k__Bacteria|p__Proteobacteria|c__Gammaproteobacteria|o__Pasteurellales|f__Pasteurellaceae|g__unclassified	0.00716115	0.00354241	0.0248238	0.0118918	0.0033469	0.00174552	0.00875193	0.00867337	0.00398853	0.0120281	0.00816784	0.00413871	0.0085451	0.0126492	0.00825292	0.00370902
Atopobium	0.0191919	0.00566785	0.0115844	0.00756754	0.00411926	0.0115205	0.0099419	0.00545087	0.0044317	0.0151934	0.00875125	0.00310403	0.00305182	0.00711519	0.00694124	0.00463799
unclassified.44	0.0037238	0.00708481	0.0070334	0.0104504	0.0128727	0.00558568	0.0077918	0.00332789	0.0088634	0.00949589	0.00291708	0.00879476	0.00701919	0.00685166	0.00732367	0.00240778
unclassified.35	0.00973916	0.00779329	0.00951577	0.00432431	0.00720871	0.00488747	0.00724479	0.00227014	0.00576121	0.00696366	0.00583417	0.0067254	0.00610365	0.0121222	0.00725171	0.00243435
Anaerotruncus	0.00429669	0.00495937	0.00744713	0.0241441	0.00180218	0.00279284	0.00757371	0.00834666	0.00310219	0.0031653	0.00408392	0.0139681	0.00213628	0.00975044	0.00603438	0.00474516
k__Bacteria|p__Cyanobacteria|c__unclassified|o__unclassified|f__unclassified|g__unclassified	0.00401024	0.0134611	0.00206865	0.00360359	0.00798107	0.00418926	0.00588566	0.00419407	0.0088634	0.00253224	0.00875125	0.00465605	0.00946065	0.00553403	0.00663294	0.00280676
k__Bacteria|p__Proteobacteria|c__Alphaproteobacteria|o__Rhodospirillales|f__Acetobacteraceae|g__unclassified	0.00429669	0.00141696	0.00579221	0.00144144	0.00489162	0.00314194	0.00349681	0.00181826	0.00221585	0.0303869	0.00525075	0.00465605	0.00701919	0.00263525	0.00869399	0.0107724
Blvii28	0.00601536	0.00354241	0.0028961	0.0111711	0.00102982	0.00977493	0.00573829	0.00402385	0.00487487	0.00759672	0.00466734	0.00569072	0.00488292	0.00368936	0.00523365	0.0013229
Schwartzia	0.00114578	0.00212544	0.00165492	0.00432431	0.00849598	0.00418926	0.00365595	0.0027131	0.00842023	0.0139273	0.00233367	0.00258669	0.00579846	0.010014	0.00718006	0.00450755
k__Bacteria|p__Bacteroidetes|c__Bacteroidia|o__Bacteroidales|f__Porphyromonadaceae|g__unclassified	0.00544247	0.00637633	0.00413729	0.00360359	0.00720871	0.00523657	0.00533416	0.00134526	0.00709072	0.00379836	0.0035005	0.00155202	0.00640883	0.00553403	0.00464741	0.0020725
k__Bacteria|p__Firmicutes|c__Bacilli|o__Bacillales|f__unclassified|g__unclassified	0.0131765	0.00354241	0.00910204	0.00396395	0.00205963	0.00523657	0.00618019	0.00417672	0.00265902	0.00126612	0.00466734	0.00258669	0.00579846	0.00421641	0.00353234	0.00165434
Parabacteroides	0.00515603	0.00283392	0.00620594	0.00324323	0.00463417	0.00384015	0.00431891	0.00126115	0.0088634	0.00506448	0.00466734	0.00155202	0.00579846	0.00632461	0.00537838	0.00238589
Stenotrophomonas	0.00802049	0.00141696	0.00661967	0.00396395	0.00489162	0.00244373	0.0045594	0.00249157	0.0044317	0.00506448	0.00466734	0.00362137	0.00427255	0.00790576	0.00499387	0.00150405
k__Bacteria|p__Fibrobacteres|c__unclassified|o__unclassified|f__unclassified|g__unclassified	0.00229157	0.00212544	0.00372356	0.0018018	0.00514908	0.00314194	0.0030389	0.00125344	0.00842023	0.00569754	0.00816784	0.00362137	0.00488292	0.00632461	0.00618575	0.00186829
k__Bacteria|p__TM7|c__TM7-3|o__unclassified|f__unclassified|g__unclassified	0.00429669	0.00779329	0.00330983	0.00756754	0.00205963	0.0076803	0.00545122	0.00254379	0.00310219	0.00253224	0.00233367	0.00362137	0.00244146	0.00447993	0.00308514	0.000838811
k__Bacteria|p__Proteobacteria|c__Deltaproteobacteria|o__Desulfovibrionales|f__unclassified|g__unclassified	0.00315091	0.00779329	0.00620594	0.00576574	0.00231709	0.00453836	0.00496189	0.00203296	0.00398853	0.00443142	0.00233367	0.00362137	0.00213628	0.00474346	0.00354245	0.0010841
k__Bacteria|p__Verrucomicrobia|c__Pedosphaerae|o__Pedosphaerales|f__unclassified|g__unclassified	0	0.000708481	0	0.00504503	0.000257454	0.000349105	0.00106001	0.0019698	0.00398853	0.010129	0.0134186	0.0124161	0.00335701	0.000263525	0.00726212	0.00543381
k__Bacteria|p__Proteobacteria|c__Gammaproteobacteria|o__Pseudomonadales|f__Pseudomonadaceae|g__unclassified	0.00143223	0.00283392	0.00248238	0.00288287	0.00695126	0.00314194	0.00328743	0.0018923	0.00797706	0.00443142	0.00525075	0.00258669	0.00457773	0.00474346	0.00492785	0.00174849
k__Bacteria|p__Proteobacteria|c__Betaproteobacteria|o__Neisseriales|f__Neisseriaceae|g__unclassified	0.00572892	0.00212544	0.00248238	0.000720718	0.00566399	0.00314194	0.00331056	0.00201063	0.00531804	0.00822978	0.0035005	0.00258669	0.00305182	0.00632461	0.00483524	0.00219054
Streptococcus	0.00830693	0.00354241	0.00124119	0.00144144	0.00308945	0.00314194	0.00346056	0.00255874	0.00398853	0.0063306	0.00758442	0.00155202	0.00457773	0.00237173	0.00440084	0.00229319
Psychrobacter	0.00630181	0.00283392	0.00661967	0.00504503	0.00257454	0.00244373	0.00430312	0.00192434	0.00398853	0.0031653	0.00175025	0.00310403	0.00274664	0.00632461	0.00351323	0.00155654
Bacillus	0.0111714	0.00425089	0.00620594	0.0018018	0.00257454	0.00453836	0.00509049	0.00335788	0.00265902	0.00253224	0.00233367	0.00206935	0.00274664	0.00342583	0.00262779	0.000460317
Moraxella	0.0068747	0.00141696	0.00248238	0.00144144	0.00386181	0.00174552	0.00297047	0.00212262	0.00177268	0.00822978	0.00758442	0.00155202	0.00213628	0.00711519	0.00473173	0.00321428
Staphylococcus	0.00859338	0.00495937	0.00579221	0.0018018	0.00180218	0.00418926	0.00452303	0.00258025	0.00310219	0.00443142	0.00175025	0.00362137	0.00213628	0.00263525	0.00294613	0.000986815
k__Bacteria|p__Firmicutes|c__Clostridia|o__Clostridiales|f__Clostridiaceae|g__unclassified	0.00429669	0.00637633	0.00330983	0.00540539	0.00180218	0.00418926	0.00422995	0.00159596	0.00354536	0.00506448	0.00233367	0.00258669	0.00183109	0.00316231	0.00308727	0.00114204
Sphingobacterium	0.00744759	0.00141696	0.00248238	0.00144144	0.00257454	0.00349105	0.00314233	0.00224877	0.00265902	0.00443142	0.00233367	0.00517339	0.00244146	0.00632461	0.00389393	0.00166753
k__Bacteria|p__Bacteroidetes|c__Sphingobacteriia|o__Sphingobacteriales|f__Sphingobacteriaceae|g__unclassified	0.000572892	0.00141696	0.00206865	0.00684682	0.00849598	0.00209463	0.00358266	0.00325733	0.00531804	0	0.00408392	0.00103468	0.00152591	0.00368936	0.00260865	0.00205621
Bifidobacterium	0	0	0	0	0	0.0363069	0.00605115	0.0148222	0	0	0	0	0.000305182	0	5.08637e-05	0.00012459
k__Bacteria|p__Planctomycetes|c__Planctomycetia|o__unclassified|f__unclassified|g__unclassified	0.00544247	0.00283392	0.0028961	0.000360359	0.00360436	0.000349105	0.00258105	0.00196526	0.00354536	0.0063306	0.00116683	0.00362137	0.00244146	0.00368936	0.00346583	0.00171009
Elusimicrobium	0.000286446	0.000708481	0.00579221	0.00216215	0.00308945	0.00209463	0.00235556	0.00197224	0.00088634	0.00379836	0.0110849	0.000517339	0.0051881	0.000527051	0.00366702	0.00411991
Lactobacillus	0.00830693	0.00425089	0.00206865	0.000360359	0.00128727	0.00558568	0.0036433	0.00298997	0.00177268	0.00126612	0.00233367	0.00206935	0.00244146	0.00342583	0.00221819	0.000727825
k__Bacteria|p__Proteobacteria|c__Deltaproteobacteria|o__Myxococcales|f__unclassified|g__unclassified	0.00200512	0	0.00537848	0.00504503	0.00231709	0.00279284	0.00292309	0.00201509	0.00620438	0.0031653	0.00175025	0.00310403	0.00152591	0.00158115	0.0028885	0.00178771
k__Bacteria|p__Firmicutes|c__Bacilli|o__Bacillales|f__Bacillaceae|g__unclassified	0.00630181	0.00425089	0.0070334	0.00144144	0.000772362	0.00209463	0.00364909	0.00262367	0.00221585	0.00189918	0	0.00258669	0.00366219	0.00237173	0.00212261	0.00120098
Roseburia	0.00343735	0.00283392	0.0028961	0.00360359	0.00180218	0.00349105	0.0030107	0.000673675	0.00044317	0.00443142	0.0035005	0.00155202	0.00305182	0.00237173	0.00255844	0.00142556
k__Bacteria|p__Firmicutes|c__Clostridia|o__Clostridiales|f__Tissierellaceae|g__unclassified	0.00229157	0.000708481	0.00455102	0.00540539	0.00102982	0.00209463	0.00268015	0.00189905	0.00221585	0.00189918	0.00408392	0.00310403	0	0.00421641	0.00258656	0.00157902
k__Bacteria|p__Proteobacteria|c__Alphaproteobacteria|o__Caulobacterales|f__Caulobacteraceae|g__unclassified	0.00229157	0.000708481	0.00206865	0.00144144	0.00257454	0.00174552	0.00180503	0.000668808	0.0044317	0.00189918	0.00291708	0.00206935	0.00122073	0.00447993	0.00283633	0.001366
k__Bacteria|p__Cyanobacteria|c__4C0d-2|o__unclassified|f__unclassified|g__unclassified	0.00257801	0.00141696	0.000413729	0.00108108	0.0033469	0.00209463	0.00182189	0.00106466	0.00354536	0	0.00116683	0.00155202	0.00152591	0.00764224	0.00257206	0.00273419
k__Bacteria|p__Firmicutes|c__Bacilli|o__unclassified|f__unclassified|g__unclassified	0.00429669	0.00425089	0.00372356	0.000720718	0.000257454	0.00314194	0.00273188	0.00179305	0.00088634	0.00253224	0.00116683	0.00206935	0.00152591	0.00158115	0.00162697	0.000597961
Paenibacillus	0.00257801	0.00212544	0.00124119	0.00108108	0.00180218	0.00139642	0.00170405	0.000574106	0.00398853	0.00126612	0.00175025	0.00155202	0.00213628	0.00237173	0.00217749	0.000971972
Faecalibacterium	0.00171868	0.00425089	0.00124119	0.00324323	0.000772362	0.00279284	0.00233653	0.00132085	0.00265902	0	0.00175025	0.00155202	0.000915547	0.00237173	0.00154143	0.000974665
unclassified.65	0.00114578	0.000708481	0.00165492	0.000360359	0.00180218	0.00174552	0.00123621	0.000601469	0.00265902	0.00253224	0.000583417	0.00310403	0.00396737	0.00263525	0.00258022	0.00111331
Brevibacterium	0.00458314	0.000708481	0.00248238	0	0.00128727	0.00174552	0.00180113	0.00160678	0.00088634	0.00379836	0.00233367	0.00103468	0.00122073	0.00184468	0.00185308	0.00109721
Citrobacter	0.00401024	0.000708481	0.00124119	0.00108108	0.00257454	0.00279284	0.00206806	0.00126966	0	0.00063306	0.000583417	0.000517339	0.00183109	0.00553403	0.00151649	0.00205858
Anaerofustis	0.00143223	0.000708481	0.00165492	0.00360359	0.000514908	0.00209463	0.00166813	0.00111665	0.00221585	0.00253224	0.00175025	0.00413871	0	0.000527051	0.00186068	0.00148455
Chryseobacterium	0.00315091	0	0.00165492	0.000720718	0.00128727	0.00174552	0.00142656	0.00106583	0.00132951	0.0031653	0.00291708	0.00155202	0.00152591	0.00158115	0.00201183	0.000806048
k__Bacteria|p__Proteobacteria|c__Alphaproteobacteria|o__Sphingomonadales|f__Sphingomonadaceae|g__unclassified	0.00257801	0.00212544	0.00248238	0.0018018	0.000772362	0.00209463	0.00197577	0.00065335	0.00310219	0.00126612	0	0.00206935	0.00122073	0.0010541	0.00145208	0.00104488
Dysgonomonas	0.0037238	0.00141696	0.00248238	0.000360359	0.00231709	0.00139642	0.0019495	0.00115603	0.00221585	0.00063306	0	0.00103468	0.00183109	0.00263525	0.00139166	0.00100584
k__Bacteria|p__Synergistetes|c__Synergistia|o__Synergistales|f__unclassified|g__unclassified	0.00200512	0.00354241	0.00165492	0.0018018	0.00128727	0.00104731	0.0018898	0.000880925	0.00044317	0.00443142	0.00175025	0.000517339	0.000610365	0.000790576	0.00142385	0.00154908
k__Bacteria|p__Bacteroidetes|c__Flavobacteriia|o__Flavobacteriales|f__Flavobacteriaceae|g__unclassified	0.00229157	0	0.00165492	0.00108108	0.00283199	0.00104731	0.00148448	0.00100536	0.00221585	0.0031653	0.00291708	0.000517339	0.000610365	0.00131763	0.00179059	0.00114695
Trabulsiella	0.0037238	0.000708481	0.00165492	0	0.00128727	0.000698209	0.00134545	0.00129542	0.00221585	0.00189918	0.00233367	0.00103468	0.000610365	0.00263525	0.00178817	0.000795654
k__Bacteria|p__Synergistetes|c__Synergistia|o__Synergistales|f__Synergistaceae|g__unclassified	0.00114578	0.00212544	0.00206865	0.00108108	0.00128727	0.00104731	0.00145926	0.000501143	0.00221585	0.00189918	0.00233367	0.00155202	0.00152591	0.000263525	0.00163169	0.00074766
k__Bacteria|p__Chloroflexi|c__Anaerolineae|o__unclassified|f__unclassified|g__unclassified	0.00143223	0.00141696	0.00330983	0.00288287	0.000257454	0.000698209	0.00166626	0.00120169	0	0.00189918	0.00233367	0.00155202	0.000610365	0.0021082	0.00141724	0.000919491
Eubacterium	0.0037238	0.00141696	0.00124119	0.0018018	0.000514908	0.00174552	0.0017407	0.00107641	0.00132951	0.00189918	0.000583417	0.00155202	0.000610365	0.00184468	0.00130319	0.000584654
SMB53	0.00114578	0.00212544	0.00165492	0.00108108	0.000257454	0.00104731	0.00121866	0.000630887	0.00265902	0.00126612	0.00233367	0.000517339	0.00152591	0.00263525	0.00182289	0.000862856
Pedobacter	0.00257801	0.00212544	0.00165492	0.00108108	0.000257454	0.000698209	0.00139919	0.000880749	0.00044317	0.00443142	0.000583417	0.00103468	0.00122073	0.0021082	0.00163694	0.00149011
k__Bacteria|p__Proteobacteria|c__Alphaproteobacteria|o__Rhizobiales|f__unclassified|g__unclassified	0.00257801	0.000708481	0.000413729	0.000360359	0.00102982	0.00279284	0.00131387	0.00109106	0.00088634	0.0031653	0.00116683	0.00155202	0.00183109	0.0010541	0.00160928	0.000836695
k__Bacteria|p__Proteobacteria|c__Gammaproteobacteria|o__Pseudomonadales|f__Moraxellaceae|g__unclassified	0.00114578	0	0.000827458	0.0018018	0.00154472	0.00139642	0.00111936	0.000642228	0	0.00189918	0.00116683	0.00310403	0.00152591	0.00289878	0.00176579	0.00115123
Bibersteinia	0.000286446	0.00283392	0.00496475	0.00144144	0.000257454	0	0.00163067	0.00194687	0.00044317	0.00126612	0	0.00155202	0.00183109	0.00131763	0.00106834	0.000699883
k__Bacteria|p__Actinobacteria|c__Actinobacteria|o__Actinomycetales|f__Actinomycetaceae|g__unclassified	0.00114578	0.000708481	0.00248238	0.0018018	0.000257454	0.00104731	0.00124053	0.000794106	0.00177268	0	0.00233367	0.00103468	0.00274664	0.000790576	0.00144637	0.00102723
Corynebacterium	0.00229157	0.00141696	0.000827458	0.00216215	0.00154472	0.00174552	0.00166473	0.00053361	0.00044317	0.00126612	0	0.00206935	0.00122073	0.0010541	0.00100891	0.000717714
Chthoniobacter	0	0.00141696	0	0.000360359	0	0.00104731	0.000470773	0.000617211	0.00265902	0.00189918	0.00233367	0.00413871	0.00122073	0.000527051	0.00212973	0.00124946
k__Bacteria|p__Bacteroidetes|c__Bacteroidia|o__Bacteroidales|f__Rikenellaceae|g__unclassified	0.000572892	0.000708481	0.000413729	0.00252251	0.00128727	0.00139642	0.00115022	0.000778902	0.00177268	0.00189918	0.000583417	0.00206935	0.000305182	0.00184468	0.00141242	0.000761361
Luteimonas	0.00171868	0	0.00165492	0.00108108	0.00102982	0.000698209	0.00103045	0.000638496	0.00088634	0.00126612	0.00116683	0.00155202	0.00122073	0.00237173	0.00141063	0.000516713
X02d06	0.000572892	0.00141696	0	0	0.000772362	0.000698209	0.000576738	0.000533717	0.00265902	0.00189918	0.00116683	0.00258669	0.00152591	0.00131763	0.00185921	0.000640985
Myroides	0.000859338	0	0.000413729	0	0.00102982	0.000349105	0.000441998	0.000428918	0.00265902	0.00506448	0.000583417	0.00155202	0.000610365	0.00131763	0.00196449	0.00169834
k__Bacteria|p__Actinobacteria|c__Actinobacteria|o__Actinomycetales|f__Microbacteriaceae|g__unclassified	0.00286446	0.000708481	0.00206865	0.000720718	0.00154472	0	0.00131784	0.00104612	0.00088634	0.00063306	0	0.00206935	0.00152591	0.00131763	0.00107205	0.000726279
k__Bacteria|p__Bacteroidetes|c__Flavobacteriia|o__Flavobacteriales|f__Weeksellaceae|g__unclassified	0.000859338	0.000708481	0.000827458	0.00144144	0.00128727	0.000698209	0.000970365	0.000315512	0.00221585	0	0.0035005	0	0.000915547	0.00184468	0.00141276	0.00137326
k__Bacteria|p__Planctomycetes|c__unclassified|o__unclassified|f__unclassified|g__unclassified	0.00286446	0.000708481	0.00248238	0	0.00102982	0.000698209	0.00129722	0.00112433	0.00088634	0.00126612	0	0.00206935	0.000610365	0.00158115	0.00106889	0.000733258
X5.7N15	0.000859338	0.000708481	0.000413729	0.000720718	0.00128727	0.00174552	0.000955843	0.000480231	0.00132951	0.00063306	0.00233367	0	0	0.00395288	0.00137485	0.00154262
Sphingomonas	0.00286446	0.000708481	0.000827458	0.00108108	0.00231709	0.00104731	0.00147431	0.00089271	0.00044317	0.00063306	0.00116683	0.00155202	0	0.0010541	0.000808197	0.000558472
k__Bacteria|p__Elusimicrobia|c__Elusimicrobia|o__Elusimicrobiales|f__Elusimicrobiaceae|g__unclassified	0.000286446	0	0.00330983	0.00144144	0.00102982	0.000349105	0.00106944	0.00121942	0.00088634	0.00126612	0.00291708	0	0.00152591	0.000527051	0.00118708	0.00100491
k__Bacteria|p__Lentisphaerae|c__unclassified|o__unclassified|f__unclassified|g__unclassified	0.00114578	0.000708481	0.000413729	0.00360359	0.00231709	0	0.00136478	0.00135388	0.00177268	0	0.00116683	0.000517339	0.000610365	0.000790576	0.000809632	0.000605981
Brachybacterium	0.00286446	0.00141696	0.00124119	0.000360359	0.00154472	0.00139642	0.00147069	0.000805231	0	0.00063306	0.000583417	0.00103468	0.000915547	0.0010541	0.000703467	0.000397959
Porphyromonas	0	0	0.00124119	0.0018018	0.00257454	0	0.000936254	0.00110958	0.00044317	0.00126612	0.00233367	0.00103468	0.000610365	0.000790576	0.00107976	0.000680919
Pediococcus	0.00114578	0.00141696	0.00124119	0	0.000514908	0.00209463	0.00106891	0.000729152	0.00088634	0.00253224	0.000583417	0.000517339	0.000915547	0	0.000905814	0.00086268
Lampropedia	0.000859338	0.00212544	0.00165492	0.000360359	0.00128727	0.00174552	0.00133881	0.000644057	0.00088634	0	0	0.000517339	0.00183109	0.000527051	0.000626971	0.000681964
Sharpea	0.00315091	0	0	0	0.000257454	0.00209463	0.000917165	0.00136637	0.00310219	0	0.00116683	0.00103468	0.000610365	0	0.000985678	0.00114881
Jeotgalicoccus	0.00257801	0	0.00124119	0.000360359	0.000772362	0.000698209	0.000941689	0.00090332	0.00044317	0.00189918	0.000583417	0.000517339	0.000915547	0.00131763	0.000946046	0.000568443
k__Bacteria|p__Bacteroidetes|c__Flavobacteriia|o__Flavobacteriales|f__unclassified|g__unclassified	0.00171868	0	0.000413729	0.000720718	0.0033469	0.000698209	0.00114971	0.00121678	0.00088634	0.00063306	0.000583417	0.000517339	0.00122073	0.000527051	0.000727989	0.000276597
k__Bacteria|p__Proteobacteria|c__Betaproteobacteria|o__Burkholderiales|f__Oxalobacteraceae|g__unclassified	0.000572892	0.00141696	0.00165492	0.00108108	0	0.000349105	0.000845826	0.000643866	0	0.00063306	0.00233367	0.00103468	0.000915547	0.0010541	0.000995176	0.000764779
Enterococcus	0.00229157	0	0.00165492	0.000360359	0	0.000698209	0.000834175	0.000941519	0.00177268	0.00189918	0.00116683	0	0.000305182	0.000527051	0.000945154	0.000790164
Dehalobacterium	0.00200512	0	0.000413729	0.0018018	0.00102982	0.00104731	0.00104963	0.000772685	0.00044317	0	0.00175025	0.00155202	0.000305182	0.000263525	0.000719024	0.000738802
k__Bacteria|p__Proteobacteria|c__Alphaproteobacteria|o__Sphingomonadales|f__unclassified|g__unclassified	0.000859338	0	0.000827458	0.000720718	0.00102982	0.00174552	0.000863809	0.000560885	0.00088634	0	0.00116683	0.000517339	0.000610365	0.0021082	0.000881513	0.000716856
Adlercreutzia	0.000859338	0.00141696	0.000413729	0.000720718	0.000514908	0.00209463	0.00100338	0.000640127	0.00044317	0	0.000583417	0.00103468	0.00152591	0.000790576	0.000729625	0.000522806
k__Bacteria|p__TM7|c__TM7-3|o__CW040|f__unclassified|g__unclassified	0.000572892	0.000708481	0.000413729	0.000720718	0.000514908	0.00139642	0.000721191	0.000350763	0.00044317	0.00126612	0.00116683	0.00155202	0.000305182	0.000790576	0.00092065	0.000490364
Denitrobacter	0.00143223	0.000708481	0.00165492	0	0.00102982	0.000698209	0.000920609	0.000592431	0.00221585	0.00063306	0.000583417	0	0.000610365	0.000263525	0.000717703	0.000774924
Anaerobiospirillum	0.000286446	0.000708481	0.000413729	0.00144144	0.00102982	0.000698209	0.00076302	0.000421362	0.00088634	0.00126612	0	0.00155202	0.00122073	0.000263525	0.000864788	0.000611536
Flavobacterium	0.00143223	0	0.00124119	0.000360359	0.000772362	0.00104731	0.000808909	0.000545728	0.00088634	0.00253224	0.000583417	0	0	0.000790576	0.000798762	0.000931138
Klebsiella	0.00114578	0	0.000413729	0.000720718	0.000514908	0.000349105	0.000524041	0.000385414	0.00044317	0	0.00175025	0.00206935	0.000610365	0.00158115	0.00107572	0.00083326
Variovorax	0.00114578	0	0.000827458	0.00108108	0	0.00139642	0.00074179	0.000602447	0.00044317	0.00063306	0.00116683	0.00103468	0	0.00184468	0.000853736	0.000641695
Serratia	0.00114578	0.000708481	0.000827458	0.000720718	0.00231709	0.000349105	0.00101144	0.000688709	0	0	0	0.00103468	0.00122073	0.0010541	0.000551585	0.000607683
Pigmentiphaga	0.000572892	0	0.000413729	0.000360359	0.000772362	0.000698209	0.000469592	0.000279348	0	0.00126612	0.00116683	0.00155202	0.00122073	0.00131763	0.00108722	0.000549061
Cellvibrio	0.000859338	0.000708481	0	0.000360359	0	0	0.000321363	0.000387459	0.00132951	0.00379836	0.000583417	0.000517339	0.000305182	0.000790576	0.00122073	0.00130998
Brevundimonas	0.000286446	0.000708481	0.00206865	0.000720718	0.000257454	0.000698209	0.000789992	0.000662115	0.00132951	0.00063306	0	0.00103468	0.000915547	0.000527051	0.000739974	0.000462506
unclassified.86	0.000286446	0.000708481	0.00248238	0.00144144	0.00102982	0	0.000991426	0.000892961	0	0	0.00116683	0.000517339	0.00122073	0.000263525	0.000528071	0.000550565
unclassified.93	0.000859338	0.00283392	0.000827458	0.00108108	0.000257454	0.00104731	0.00115109	0.000875905	0	0.00063306	0	0	0.00122073	0.000263525	0.000352886	0.000492589
Thermoactinomyces	0.00114578	0.000708481	0.00124119	0.00108108	0.000257454	0.000349105	0.000797181	0.000424077	0.00044317	0.00126612	0.000583417	0	0.000305182	0.00158115	0.000696507	0.000603702
Erwinia	0.00229157	0.00141696	0.000827458	0.000360359	0.000772362	0.000349105	0.00100297	0.000742475	0	0	0.00116683	0	0.000610365	0.0010541	0.000471883	0.000549388
k__Bacteria|p__Elusimicrobia|c__Elusimicrobia|o__Elusimicrobiales|f__unclassified|g__unclassified	0.00229157	0.000708481	0.000827458	0	0.000514908	0.00104731	0.000898288	0.000769205	0	0.00126612	0.000583417	0.000517339	0	0.0010541	0.000570163	0.000523773
Pasteurella	0	0	0.000827458	0	0.000772362	0	0.000266637	0.000413439	0	0.00126612	0.00525075	0.000517339	0	0	0.00117237	0.00205885
k__Bacteria|p__Firmicutes|c__Bacilli|o__Lactobacillales|f__Lactobacillaceae|g__unclassified	0.000286446	0.00141696	0.000413729	0	0	0.000698209	0.000469225	0.000534317	0.00044317	0.00063306	0.000583417	0.000517339	0.00122073	0.00237173	0.000961574	0.000744676
Acidovorax	0.000859338	0.00141696	0	0.000360359	0.000257454	0	0.000482352	0.00055613	0.00132951	0.00189918	0.000583417	0.000517339	0.000610365	0.000527051	0.000911143	0.000574757
Carnobacterium	0.00200512	0	0.00165492	0.000360359	0.000514908	0.00104731	0.000930437	0.000781901	0.00044317	0.00063306	0.000583417	0.000517339	0.000305182	0.000263525	0.000457616	0.00014919
Mannheimia	0.000286446	0.000708481	0.000413729	0	0.000257454	0	0.000277685	0.00026788	0	0.00253224	0.00233367	0.000517339	0.000305182	0.000790576	0.00107983	0.00108146
Sporanaerobacter	0.000286446	0	0.000827458	0.00144144	0.000257454	0.00174552	0.00075972	0.000706338	0.00088634	0.00126612	0	0.000517339	0.000305182	0.000527051	0.000583672	0.000443436
unclassified.105	0.00114578	0.000708481	0.00124119	0.00108108	0.000514908	0.000349105	0.00084009	0.000367841	0.00088634	0	0.000583417	0	0	0.00131763	0.000464564	0.000559857
Mitsuokella	0.000572892	0	0	0.000720718	0.000772362	0.000349105	0.000402513	0.000344661	0.00177268	0.00189918	0.000583417	0	0	0.0010541	0.000884896	0.000836963
k__Bacteria|p__Proteobacteria|c__Gammaproteobacteria|o__Pseudomonadales|f__unclassified|g__unclassified	0.0037238	0	0.000413729	0.00108108	0	0.00104731	0.00104432	0.00139713	0	0	0.000583417	0	0	0.000790576	0.000228999	0.000360761
Gluconobacter	0.000859338	0	0.000827458	0.00108108	0.000514908	0.000698209	0.000663498	0.000374999	0.00088634	0	0.000583417	0.00103468	0.000305182	0.000527051	0.000556111	0.000377331
Proteus	0.000286446	0.000708481	0.000413729	0	0.00180218	0.00139642	0.000767875	0.000695011	0.00044317	0.00063306	0	0.000517339	0.000305182	0.000790576	0.000448221	0.000274786
k__Bacteria|p__Firmicutes|c__Bacilli|o__Lactobacillales|f__unclassified|g__unclassified	0.000859338	0	0.00124119	0.00144144	0	0	0.000590327	0.000673176	0.00044317	0.00063306	0	0.00155202	0	0.0010541	0.000613725	0.000609443
Hylemonella	0.000572892	0.000708481	0.000413729	0	0	0	0.000282517	0.000323242	0.00132951	0	0.00175025	0.000517339	0.000610365	0.00131763	0.000920849	0.00065108
Lysobacter	0.000859338	0	0.000413729	0.000360359	0	0.00139642	0.000504974	0.000540275	0.00088634	0.00189918	0	0	0.000610365	0.000790576	0.000697743	0.000702703
Prevotella.1	0.00171868	0	0.000413729	0	0	0	0.000355401	0.000688064	0.00088634	0.00126612	0.000583417	0	0.000915547	0.00131763	0.000828175	0.000487474
Tetrathiobacter	0.000286446	0	0	0	0.000514908	0.000349105	0.000191743	0.000222918	0.00088634	0.00189918	0.00175025	0.000517339	0.000610365	0.000263525	0.000987833	0.000679794
Lachnobacterium	0.000286446	0	0	0.000360359	0.000514908	0.000349105	0.000251803	0.000209039	0	0.00126612	0.00233367	0.000517339	0.000610365	0.000790576	0.000919678	0.000804912
k__Bacteria|p__Synergistetes|c__Synergistia|o__Synergistales|f__Dethiosulfovibrionaceae|g__unclassified	0.000572892	0.000708481	0.000827458	0.000360359	0.000257454	0.00104731	0.000628993	0.000294636	0	0.00189918	0	0.00103468	0.000305182	0	0.00053984	0.000777433
Lachnospira	0.00114578	0	0	0	0.000257454	0.00174552	0.000524794	0.000744783	0.00088634	0.00063306	0	0	0.00152591	0.000790576	0.000639315	0.000580937
Solibacillus	0.00200512	0.00141696	0	0	0.000514908	0.000349105	0.000714349	0.000818966	0.00044317	0	0.000583417	0.000517339	0.000610365	0.000527051	0.00044689	0.000226485
Anaerovorax	0.000572892	0	0.000413729	0.00144144	0	0.00104731	0.000579229	0.000576359	0.00088634	0.00063306	0	0.00155202	0.000305182	0	0.000562766	0.000598
k__Bacteria|p__Actinobacteria|c__Actinobacteria|o__Actinomycetales|f__Micrococcaceae|g__unclassified	0.000859338	0.000708481	0.000413729	0.000720718	0.000257454	0.000349105	0.000551471	0.000242673	0.00044317	0.00126612	0	0.00103468	0	0.000527051	0.00054517	0.000522406
Arthrobacter	0.00171868	0.000708481	0.000827458	0	0.000257454	0.000698209	0.000701713	0.00058989	0	0.00063306	0	0.000517339	0.000915547	0.000263525	0.000388245	0.000366516
Mycoplasma	0.000572892	0.000708481	0.00206865	0.000360359	0	0	0.000618396	0.00076744	0.00088634	0	0.000583417	0	0	0.00131763	0.000464564	0.000559857
Roseateles	0.000572892	0.00141696	0.00165492	0	0.000257454	0	0.000650371	0.000721544	0	0	0.000583417	0	0.000610365	0.00131763	0.000418568	0.000528747
k__Bacteria|p__TM7|c__unclassified|o__unclassified|f__unclassified|g__unclassified	0	0.000708481	0	0.00108108	0	0.00139642	0.000530996	0.000621115	0.00132951	0	0	0.00103468	0.000305182	0.000527051	0.000532737	0.000548857
k__Bacteria|p__Proteobacteria|c__Alphaproteobacteria|o__Caulobacterales|f__Caulobacteraceae|g__	0.000286446	0.000708481	0.00124119	0	0	0	0.000372686	0.000508168	0.00088634	0.00189918	0	0.000517339	0.000305182	0.000527051	0.000689182	0.000660486
Arcobacter	0.000572892	0	0.000413729	0	0.00180218	0.000349105	0.000522984	0.000667536	0.00088634	0	0	0.000517339	0.00122073	0.000527051	0.000525243	0.000482891
Streptomyces	0.000572892	0	0.000413729	0.000720718	0	0.000698209	0.000400925	0.0003292	0.00044317	0	0.000583417	0.00103468	0.00122073	0.000527051	0.000634841	0.000437529
Oribacterium	0.000859338	0	0	0	0.000514908	0.000698209	0.000345409	0.000393762	0.00044317	0.00253224	0.000583417	0	0.000305182	0.000263525	0.000687922	0.000924356
k__Bacteria|p__Verrucomicrobia|c__Pedosphaerae|o__unclassified|f__unclassified|g__unclassified	0	0.000708481	0	0.00252251	0	0.000349105	0.000596683	0.000984958	0.00132951	0	0	0.000517339	0.000305182	0.000263525	0.000402593	0.000495042
Microbacterium	0	0.000708481	0.000827458	0	0.00102982	0.000698209	0.000543994	0.000437966	0.00044317	0	0.000583417	0.000517339	0.000610365	0.000527051	0.00044689	0.000226485
Cellulosimicrobium	0.00200512	0	0.000827458	0.000720718	0.000257454	0	0.000635125	0.000757709	0	0.00126612	0	0	0.000305182	0.000527051	0.000349725	0.000498022
k__Bacteria|p__Firmicutes|c__Bacilli|o__Lactobacillales|f__Leuconostocaceae|g__unclassified	0.00143223	0	0.00124119	0.000720718	0	0.000698209	0.000682057	0.000601256	0.00088634	0	0	0	0.000305182	0.000527051	0.000286429	0.000364491
k__Bacteria|p__Proteobacteria|c__Betaproteobacteria|o__Burkholderiales|f__Burkholderiaceae|g__unclassified	0.00200512	0	0.000827458	0	0.000772362	0.000698209	0.000717192	0.000735262	0	0	0	0	0.000915547	0.000527051	0.000240433	0.000392214
Aeromicrobium	0.00114578	0.000708481	0.000413729	0	0.000514908	0.00104731	0.000638369	0.000424933	0.00044317	0	0	0.000517339	0.000915547	0	0.000312676	0.00037833
Providencia	0.000572892	0	0	0.000360359	0.000257454	0.000698209	0.000314819	0.000288852	0.00177268	0.00063306	0.000583417	0	0	0.000790576	0.000629956	0.000652301
Planomicrobium	0.000286446	0	0	0.000720718	0.000257454	0.000698209	0.000327138	0.000320359	0	0.00126612	0.00116683	0.000517339	0.000305182	0.000263525	0.0005865	0.000515924
k__Bacteria|p__Proteobacteria|c__Betaproteobacteria|o__Burkholderiales|f__Burkholderiaceae|g__unclassified	0.000572892	0	0	0.000360359	0	0.000349105	0.000213726	0.000247332	0.00088634	0.00063306	0.00116683	0	0.000915547	0.000527051	0.000688139	0.000405627
Turicibacter	0.000572892	0	0	0.000360359	0.000514908	0.00104731	0.000415912	0.000395516	0.00044317	0	0.000583417	0	0.000610365	0.0010541	0.000448509	0.000403358
Janthinobacterium	0.00143223	0	0.000413729	0	0.000257454	0.00104731	0.000525121	0.000588403	0.00088634	0	0.000583417	0	0	0.000527051	0.000332801	0.000384504
Dyadobacter	0.000572892	0.00141696	0	0	0	0.000349105	0.000389827	0.000556071	0	0	0.00116683	0.00103468	0.000305182	0.000263525	0.000461703	0.000512956
Ureibacillus	0.000572892	0.000708481	0.000413729	0.000360359	0.000257454	0.000698209	0.000501854	0.000186448	0	0	0	0	0.000610365	0.00131763	0.000321332	0.00054574
Lawsonia	0	0.00141696	0	0	0	0.000349105	0.000294345	0.00056742	0	0.00253224	0	0	0.000610365	0	0.000523767	0.00101378
Haemophilus	0	0	0	0.00144144	0.000257454	0	0.000283148	0.000576712	0.00044317	0.00063306	0.000583417	0	0.000915547	0.000527051	0.000517041	0.000299854
unclassified.98	0.000286446	0	0	0.000720718	0.000257454	0.00244373	0.000618059	0.000932483	0	0	0.000583417	0	0	0.000263525	0.000141157	0.000240944
Delftia	0.000859338	0	0.000827458	0	0	0	0.000281133	0.000435646	0.00088634	0	0.000583417	0.000517339	0.000610365	0.000263525	0.000476831	0.00030705
Phenylobacterium	0	0.000708481	0.000413729	0.000360359	0.000772362	0.000698209	0.00049219	0.000294452	0.00044317	0	0	0	0.000610365	0.000527051	0.000263431	0.000293378
k__Bacteria|p__Actinobacteria|c__Actinobacteria|o__unclassified|f__unclassified|g__unclassified	0.00114578	0	0.000413729	0.000360359	0.000257454	0.00104731	0.00053744	0.000456935	0.00044317	0	0.000583417	0	0	0.000263525	0.000215019	0.000256446
k__Bacteria|p__Firmicutes|c__Bacilli|o__Bacillales|f__Planococcaceae|g__unclassified	0.000572892	0	0.000827458	0.00108108	0	0.000349105	0.000471755	0.00044004	0.00044317	0.00063306	0	0	0	0.000527051	0.000267213	0.000298841
k__Bacteria|p__Actinobacteria|c__Actinobacteria|o__Actinomycetales|f__Nocardioidaceae|g__unclassified	0.000572892	0	0.000413729	0.000360359	0	0.000349105	0.000282681	0.000233092	0.00132951	0	0.000583417	0	0.000610365	0	0.000420549	0.000532795
Dorea	0	0	0.00165492	0	0	0.000698209	0.000392188	0.000678731	0	0	0	0.00155202	0.000305182	0	0.000309533	0.00062081
Hydrogenophaga	0.000859338	0	0	0	0.000772362	0.000349105	0.000330134	0.000400736	0.00044317	0	0.000583417	0.000517339	0	0.000527051	0.000345163	0.000271062
Rummeliibacillus	0.000572892	0	0.000413729	0	0.000772362	0.000349105	0.000351348	0.000308908	0	0.00063306	0	0.00103468	0	0.000263525	0.000321877	0.000428751
k__Bacteria|p__Armatimonadetes|c__SJA-176|o__unclassified|f__unclassified|g__unclassified	0.000859338	0	0.000413729	0.000360359	0.000257454	0	0.000315147	0.000319334	0.00044317	0	0.000583417	0.000517339	0	0.000527051	0.000345163	0.000271062
Neisseria	0.000286446	0	0.000827458	0.000360359	0.000257454	0.00104731	0.000463172	0.000393085	0.00044317	0	0	0	0.000610365	0	0.000175589	0.000277112
k__Bacteria|p__Elusimicrobia|c__Elusimicrobia|o__unclassified|f__unclassified|g__unclassified	0	0	0	0	0	0	0	0	0	0	0.00291708	0.000517339	0.000305182	0	0.000623268	0.00114362
k__Bacteria|p__Proteobacteria|c__Alphaproteobacteria|o__Rhizobiales|f__Rhizobiaceae|g__unclassified	0.000286446	0.000708481	0.000413729	0.000720718	0	0.000349105	0.00041308	0.000273008	0.00044317	0	0	0	0	0.000527051	0.000161703	0.00025191
Sphingobium	0.000572892	0	0.000827458	0	0	0	0.000233392	0.000370422	0.00088634	0	0.000583417	0	0.000305182	0.000263525	0.000339744	0.000345253
Butyricimonas	0.000286446	0	0.00124119	0	0	0	0.000254606	0.00049672	0	0	0	0.00103468	0.000610365	0.000263525	0.000318095	0.000425545
k__Bacteria|p__Bacteroidetes|c__Sphingobacteriia|o__Sphingobacteriales|f__unclassified|g__unclassified	0	0.000708481	0	0	0	0	0.00011808	0.000289236	0	0.00189918	0	0.000517339	0.000305182	0	0.000453617	0.00073933
k__Bacteria|p__Proteobacteria|c__Alphaproteobacteria|o__Rhizobiales|f__Brucellaceae|g__unclassified	0.000286446	0.000708481	0	0	0.000514908	0.000349105	0.000309823	0.00028109	0	0.00063306	0	0	0.000915547	0	0.000258101	0.000409706
k__Bacteria|p__Verrucomicrobia|c__Spartobacteria|o__Chthoniobacterales|f__Chthoniobacteraceae|g__unclassified	0	0	0	0.000360359	0	0	6.00598e-05	0.000147116	0	0.00063306	0.000583417	0.000517339	0.000915547	0.000263525	0.000485481	0.000316954
Fusobacterium	0.000286446	0	0	0	0.000257454	0	9.065e-05	0.000140733	0	0.00063306	0.00175025	0	0.000305182	0	0.000448082	0.000685947
Azomonas	0.000572892	0.000708481	0.000413729	0	0.000257454	0	0.000325426	0.000294004	0	0	0.000583417	0	0.000610365	0	0.000198964	0.000308351
k__Bacteria|p__Firmicutes|c__Bacilli|o__Bacillales|f__Paenibacillaceae|g__unclassified	0	0.00141696	0	0	0	0.000349105	0.000294345	0.00056742	0	0	0.000583417	0.000517339	0	0.000263525	0.00022738	0.000271017
k__Bacteria|p__Chloroflexi|c__unclassified|o__unclassified|f__unclassified|g__unclassified	0	0	0.000413729	0	0	0.000349105	0.000127139	0.00019802	0.00088634	0.00063306	0	0.000517339	0.000305182	0	0.00039032	0.00035582
k__Bacteria|p__Bacteroidetes|c__Saprospirae|o__Saprospirales|f__Chitinophagaceae|g__unclassified	0.000286446	0.000708481	0	0	0	0	0.000165821	0.000289488	0.00088634	0	0.00116683	0	0	0	0.000342196	0.000537497
k__Bacteria|p__Firmicutes|c__Bacilli|o__Lactobacillales|f__Enterococcaceae|g__unclassified	0.00143223	0	0	0	0.000257454	0.000349105	0.000339798	0.000556177	0	0.00063306	0	0	0.000305182	0	0.000156374	0.000263509
k__Bacteria|p__Chloroflexi|c__unclassified|o__unclassified|f__unclassified|g__unclassified	0.000859338	0.000708481	0.000827458	0	0.000257454	0	0.000442122	0.00040461	0	0	0	0	0.000305182	0	5.08637e-05	0.00012459
Christensenella	0.000572892	0	0	0	0	0	9.5482e-05	0.000233882	0.00088634	0.00063306	0.000583417	0	0	0.000263525	0.00039439	0.000364121
Gluconacetobacter	0.000286446	0	0	0.000360359	0.000257454	0.000349105	0.000208894	0.000166281	0	0	0	0.000517339	0	0.0010541	0.000261907	0.000439818
Sedimentibacter	0.000286446	0	0.000413729	0.000360359	0.000257454	0	0.000219665	0.000178801	0.00044317	0	0	0.000517339	0	0.000527051	0.000247927	0.000273136
Methylobacillus	0.000286446	0.000708481	0	0	0.000514908	0.000698209	0.000368007	0.000323743	0	0	0	0	0.000305182	0.000263525	9.47846e-05	0.000147429
unclassified.116	0	0.00141696	0	0	0	0	0.00023616	0.000578473	0.00044317	0	0.000583417	0	0	0.000263525	0.000215019	0.000256446
Rhodococcus	0	0	0.00124119	0.000360359	0.000257454	0	0.000309833	0.000481811	0	0	0.000583417	0	0	0.000263525	0.000141157	0.000240944
Sporosarcina	0.000859338	0	0	0	0.000514908	0.000349105	0.000287225	0.000355099	0	0.00063306	0	0	0.000305182	0	0.000156374	0.000263509
k__Bacteria|p__Firmicutes|c__Bacilli|o__Lactobacillales|f__Enterococcaceae|g__unclassified	0.000286446	0.000708481	0.000413729	0.000360359	0	0	0.000294836	0.000269614	0.00088634	0	0	0	0	0	0.000147723	0.000361847
Rickettsia	0.000572892	0	0.000827458	0	0	0	0.000233392	0.000370422	0	0	0	0.000517339	0.000305182	0.000263525	0.000181008	0.000216166
k__Bacteria|p__Proteobacteria|c__Gammaproteobacteria|o__Alteromonadales|f__unclassified|g__unclassified	0.000286446	0	0.000827458	0.000360359	0	0.000349105	0.000303895	0.000304749	0	0.00063306	0	0	0	0	0.00010551	0.000258446
k__Bacteria|p__Proteobacteria|c__Epsilonproteobacteria|o__Campylobacterales|f__unclassified|g__unclassified	0.000286446	0	0	0.000360359	0.000772362	0	0.000236528	0.0003075	0.00044317	0	0	0	0	0.000527051	0.000161703	0.00025191
Leucobacter	0	0.000708481	0	0	0.000257454	0	0.000160989	0.000287306	0.00088634	0	0	0	0	0.000527051	0.000235565	0.000382214
Facklamia	0	0	0.000413729	0.000360359	0	0.000698209	0.000245383	0.000292318	0	0.00063306	0	0	0	0.000263525	0.000149431	0.000259319
k__Bacteria|p__Proteobacteria|c__Gammaproteobacteria|o__Alteromonadales|f__unclassified|g__unclassified	0.000286446	0	0.000413729	0.000720718	0	0	0.000236816	0.000295353	0	0.00063306	0	0	0	0.000263525	0.000149431	0.000259319
k__Bacteria|p__Proteobacteria|c__Epsilonproteobacteria|o__Campylobacterales|f__unclassified|g__unclassified	0	0	0	0.000720718	0.000514908	0	0.000205938	0.000325608	0.00044317	0	0	0.000517339	0	0	0.000160085	0.000249109
Wohlfahrtiimonas	0.000572892	0	0.000413729	0	0	0.000349105	0.000222621	0.000254515	0	0	0	0	0.000305182	0.000527051	0.000138706	0.000226046
Actinobacillus	0.000286446	0	0	0.000720718	0	0	0.000167861	0.000294083	0	0	0.000583417	0	0	0.000527051	0.000185078	0.000287275
Oligella	0.000286446	0	0	0.000360359	0.000257454	0.000349105	0.000208894	0.000166281	0	0	0	0	0.000305182	0.000527051	0.000138706	0.000226046
Wautersiella	0.000286446	0	0.000413729	0	0	0	0.000116696	0.000185211	0	0	0	0	0.000305182	0.0010541	0.000226547	0.000423397
Brevibacillus	0.00114578	0	0	0	0.000257454	0	0.000233873	0.000458459	0	0	0	0	0.000610365	0	0.000101727	0.00024918
Megamonas	0.000572892	0.00141696	0	0	0	0	0.000331642	0.000578976	0	0	0	0	0	0	0	0
Lautropia	0	0	0.000827458	0	0.000257454	0	0.000180819	0.000333106	0	0	0	0	0.000610365	0.000263525	0.000145648	0.000250882
Burkholderia	0.000286446	0	0.000413729	0	0	0	0.000116696	0.000185211	0	0.00063306	0	0	0.000610365	0	0.000207237	0.000321131
Anaerofilum	0.000572892	0	0	0.000360359	0	0.000349105	0.000213726	0.000247332	0	0.00063306	0	0	0	0	0.00010551	0.000258446
Bdellovibrio	0.000286446	0.000708481	0	0	0	0	0.000165821	0.000289488	0	0	0	0	0.000305182	0.000527051	0.000138706	0.000226046
Curtobacterium	0	0	0.000413729	0	0.000257454	0	0.000111864	0.000180207	0	0	0	0.000517339	0.000610365	0	0.000187951	0.000292654
Hymenobacter	0.000572892	0.000708481	0	0	0	0	0.000213562	0.000333616	0	0	0	0.000517339	0	0	8.62231e-05	0.000211203
k__Bacteria|p__Firmicutes|c__Bacilli|o__Bacillales|f__Thermoactinomycetaceae|g__	0.000572892	0	0	0.000360359	0.000257454	0	0.000198451	0.000240021	0	0	0.000583417	0	0	0	9.72362e-05	0.000238179
Paludibacter	0	0	0.000827458	0	0	0	0.00013791	0.000337808	0.00088634	0	0	0	0	0	0.000147723	0.000361847
k__Bacteria|p__Tenericutes|c__Mollicutes|o__Mycoplasmatales|f__Mycoplasmataceae|g__unclassified	0.000286446	0	0	0	0.000257454	0	9.065e-05	0.000140733	0	0	0	0	0.000610365	0.000527051	0.000189569	0.000294859
k__Bacteria|p__Proteobacteria|c__TA18|o__unclassified|f__unclassified|g__unclassified	0	0.000708481	0	0	0	0.000698209	0.000234448	0.00036322	0	0	0	0	0	0.000263525	4.39209e-05	0.000107584
Rarobacter	0	0	0.000413729	0	0	0.000698209	0.000185323	0.000300866	0.00044317	0	0	0	0	0	7.38617e-05	0.000180923
Paracoccus	0.000286446	0	0	0	0	0.000698209	0.000164109	0.000285642	0	0	0	0	0.000305182	0.000263525	9.47846e-05	0.000147429
Mycoplana	0.000286446	0	0	0	0	0	4.7741e-05	0.000116941	0.00044317	0	0	0	0	0.000790576	0.000205624	0.000336964
k__Bacteria|p__Actinobacteria|c__Actinobacteria|o__Actinomycetales|f__Micromonosporaceae|g__unclassified	0.000572892	0	0	0.000360359	0.000257454	0	0.000198451	0.000240021	0	0	0	0	0	0.000263525	4.39209e-05	0.000107584
Leuconostoc	0.000859338	0	0	0	0	0	0.000143223	0.000350823	0	0	0.000583417	0	0	0	9.72362e-05	0.000238179
Proteiniclasticum	0.000572892	0	0	0	0	0.000349105	0.000153666	0.000248354	0	0	0	0.000517339	0	0	8.62231e-05	0.000211203
k__Bacteria|p__Fusobacteria|c__Fusobacteriia|o__Fusobacteriales|f__Leptotrichiaceae|g__unclassified	0.000572892	0	0	0	0	0	9.5482e-05	0.000233882	0	0	0	0.000517339	0	0.000263525	0.000130144	0.000217007
k__Bacteria|p__Cyanobacteria|c__Chloroplast|o__unclassified|f__unclassified|g__unclassified	0	0	0	0.00108108	0	0	0.00018018	0.000441348	0	0	0	0	0	0.000263525	4.39209e-05	0.000107584
Aerococcus	0.000572892	0	0	0	0	0	9.5482e-05	0.000233882	0.00044317	0	0	0	0	0.000263525	0.000117783	0.000191107
k__Bacteria|p__Cyanobacteria|c__Chloroplast|o__unclassified|f__unclassified|g__unclassified	0.000572892	0	0	0	0	0.000349105	0.000153666	0.000248354	0	0	0	0	0.000305182	0	5.08637e-05	0.00012459
k__Bacteria|p__Actinobacteria|c__Actinobacteria|o__Actinomycetales|f__Propionibacteriaceae|g__unclassified	0.000859338	0	0	0	0	0.000349105	0.000201407	0.000351268	0	0	0	0	0	0	0	0
k__Bacteria|p__GN02|c__unclassified|o__unclassified|f__unclassified|g__unclassified	0	0	0	0	0	0	0	0	0	0	0.00116683	0	0	0	0.000194472	0.000476358
k__Bacteria|p__Proteobacteria|c__Gammaproteobacteria|o__Alteromonadales|f__Chromatiaceae|g__unclassified	0	0	0	0	0	0	0	0	0	0.00063306	0	0	0	0.000527051	0.000193352	0.000301409
Sporolactobacillus	0.000572892	0	0	0	0	0	9.5482e-05	0.000233882	0	0	0.000583417	0	0	0	9.72362e-05	0.000238179
Ramlibacter	0	0	0	0	0.000257454	0.000349105	0.000101093	0.000159272	0	0	0	0	0	0.000527051	8.78418e-05	0.000215168
Ignatzschineria	0	0	0	0	0	0	0	0	0	0	0	0.000517339	0	0.000527051	0.000174065	0.000269678
Cohnella	0	0	0	0	0.000514908	0	8.5818e-05	0.00021021	0	0	0	0.000517339	0	0	8.62231e-05	0.000211203
Parapedobacter	0.000572892	0	0.000413729	0	0	0	0.000164437	0.000259669	0	0	0	0	0	0	0	0
Tolumonas	0	0	0	0	0	0	0	0	0.00088634	0	0	0	0	0	0.000147723	0.000361847
k__Bacteria|p__Proteobacteria|c__Gammaproteobacteria|o__Alteromonadales|f__Alteromonadaceae|g__unclassified	0	0	0	0	0	0	0	0	0.00088634	0	0	0	0	0	0.000147723	0.000361847
Azoarcus	0	0	0	0	0	0	0	0	0.00088634	0	0	0	0	0	0.000147723	0.000361847
Weissella	0.000572892	0	0	0	0	0	9.5482e-05	0.000233882	0	0	0	0	0.000305182	0	5.08637e-05	0.00012459
Nocardioides	0.000572892	0	0	0	0	0	9.5482e-05	0.000233882	0	0	0	0	0.000305182	0	5.08637e-05	0.00012459
Actinotalea	0	0	0.000827458	0	0	0	0.00013791	0.000337808	0	0	0	0	0	0	0	0
Sanguibacter	0.000286446	0	0	0	0.000514908	0	0.000133559	0.000219159	0	0	0	0	0	0	0	0
Asticcacaulis	0	0	0	0	0	0	0	0	0	0	0	0	0	0.000790576	0.000131763	0.000322751
Pseudoxanthomonas	0	0	0	0	0.000772362	0	0.000128727	0.000315315	0	0	0	0	0	0	0	0
Cystobacter	0	0	0	0.000720718	0	0	0.00012012	0.000294232	0	0	0	0	0	0	0	0
GW.34	0.000572892	0	0	0	0	0	9.5482e-05	0.000233882	0	0	0	0	0	0	0	0
Elizabethkingia	0	0	0	0	0	0	0	0	0	0	0	0	0	0.000527051	8.78418e-05	0.000215168
Herbaspirillum	0	0	0	0	0.000514908	0	8.5818e-05	0.00021021	0	0	0	0	0	0	0	0

## Sheet: Archaea_Phylum
Taxa	17ZD4H	1ZD4H	2094ZD4H	29ZD4H	77D4H	8ZD4H	H-FCR (Mean)	H-FCR (SD)	126D4L	162ZD4L	20LZD4L	2ZD4L	60ZD4L	91ZD4L	L-FCR (Mean)	L-FCR (SD)
Euryarchaeota	100	100	100	100	100	100	100	0	100	100	100	100	100	100	100	0

## Sheet: Archaea_Family
Taxa	17ZD4H	1ZD4H	2094ZD4H	29ZD4H	77D4H	8ZD4H	H-FCR (Mean)	H-FCR (SD)	126D4L	162ZD4L	20LZD4L	2ZD4L	60ZD4L	91ZD4L	L-FCR (Mean)	L-FCR (SD)
RCC_and_relatives	68.7599	75.7112	73.9655	69.5431	78.7386	72.6038	73.2204	3.76848	83.4721	48.505	68.8836	69.1646	79.2405	82.3221	71.9313	13.1173
Methanobacteriaceae	29.8092	22.9759	21.2069	27.2081	18.1078	24.6006	23.9848	4.19443	12.1284	49.8339	27.4347	26.9042	16.962	15.5805	24.8073	13.7482
k__Archaea|p__Euryarchaeota|c__unclassified|o__unclassified|f__unclassified	0.874404	1.09409	2.84483	1.62437	1.62767	1.27796	1.55722	0.69658	2.37812	0.664452	2.61283	2.7027	1.26582	0.898876	1.7538	0.914748
k__Archaea|p__Euryarchaeota|c__Thermoplasmata|o__Thermoplasmatales|f__unclassified	0.397456	0.218818	1.55172	1.42132	0.610376	0.71885	0.819757	0.546103	0.832342	0	0.712589	1.2285	0.759494	0.599251	0.688696	0.399977
Methanosarcinaceae	0	0	0.431034	0.203046	0.813835	0.71885	0.361128	0.353161	1.18906	0	0.23753	0	1.77215	0.524345	0.620514	0.717707
k__Archaea|p__Euryarchaeota|c__Methanobacteria|o__Methanobacteriales|f__unclassified	0.158983	0	0	0	0.101729	0.0798722	0.056764	0.0673364	0	0.996678	0.118765	0	0	0.0749064	0.198391	0.39419

## Sheet: Archaea_Genus
Taxa	17ZD4H	1ZD4H	2094ZD4H	29ZD4H	77D4H	8ZD4H	H-FCR (Mean)	H-FCR (SD)	126D4L	162ZD4L	20LZD4L	2ZD4L	60ZD4L	91ZD4L	L-FCR (Mean)	L-FCR (SD)
k__Archaea|p__Euryarchaeota|Thermoplasmata|Thermoplasmatales|RCC_and_relatives|g__unclassified	68.7599	75.7112	73.9655	69.5431	78.8187	72.6038	73.2337	3.79203	83.5714	48.505	68.8836	69.1646	79.2405	82.3221	71.9479	13.1348
Methanobrevibacter	27.027	19.0372	19.4828	25.4822	17.4134	22.7636	21.8677	3.84776	11.3095	40.1993	24.7031	24.6929	15.443	14.8315	21.8632	10.5293
k__Archaea|p__Euryarchaeota|c__unclassified|o__unclassified|f__unclassified|g__unclassified	0.874404	1.09409	2.84483	1.62437	1.62933	1.27796	1.5575	0.696614	2.38095	0.664452	2.61283	2.7027	1.26582	0.898876	1.75427	0.915135
k__Archaea|p__Euryarchaeota|c__Methanobacteria|o__Methanobacteriales|f__Methanobacteriaceae|g__unclassified	1.27186	3.06346	1.03448	0.71066	0.509165	0.399361	1.16483	0.985428	0.595238	5.31561	1.78147	0.859951	1.26582	0.299625	1.68629	1.85224
Methanosphaera	1.27186	0.656455	0.517241	1.01523	0.203666	1.4377	0.850358	0.472566	0.238095	4.31894	0.831354	1.2285	0.253165	0.449438	1.21992	1.56507
k__Archaea|p__Euryarchaeota|c__Thermoplasmata|o__Thermoplasmatales|f__unclassified|g__unclassified	0.397456	0.218818	1.55172	1.42132	0.610998	0.71885	0.819861	0.546055	0.833333	0	0.712589	1.2285	0.759494	0.599251	0.688861	0.400049
Methanimicrococcus	0	0	0.431034	0.203046	0.712831	0.71885	0.344293	0.328835	1.07143	0	0.23753	0	1.77215	0.524345	0.600909	0.70047
k__Archaea|p__Euryarchaeota|c__Methanobacteria|o__Methanobacteriales|f__unclassified|g__unclassified	0.158983	0	0	0	0.101833	0.0798722	0.0567813	0.0673502	0	0.996678	0.118765	0	0	0.0749064	0.198391	0.39419
Methanobacterium	0.238474	0.218818	0.172414	0	0	0	0.104951	0.116953	0	0	0.118765	0.12285	0	0	0.0402692	0.0623981

## Sheet: Archaea_Species
Taxa	17ZD4H	1ZD4H	2094ZD4H	29ZD4H	77D4H	8ZD4H	H-FCR (Mean)	H-FCR (SD)	126D4L	162ZD4L	20LZD4L	2ZD4L	60ZD4L	91ZD4L	L-FCR (Mean)	L-FCR (SD)
k__Archaea|p__Euryarchaeota|c__Thermoplasmata|o__Thermoplasmatales|f__RCC_and_relatives|g__unclassified|s__unclassified	69.8144	76.3797	74.8038	70.4008	79.5478	74.2041	74.1918	3.67101	84.6803	50.6944	69.7115	70.1121	80.8786	83.1316	73.2014	12.7875
Methanobrevibacter_gottschalkii_and_relatives	20.5811	10.3753	13.7751	16.8551	12.333	15.3469	14.8777	3.59506	7.47889	23.2639	19.4712	16.9365	11.2403	10.0605	14.7419	6.11121
Methanobrevibacter_ruminantium_and_relatives	2.09847	5.96026	3.74891	5.3443	1.74717	4.32653	3.87094	1.69768	2.17129	12.5	3.125	3.23786	1.16279	2.26929	4.0777	4.19403
k__Archaea|p__Euryarchaeota|c__unclassified|o__unclassified|f__unclassified|g__unclassified|s__unclassified	4.27764	2.64901	2.1796	3.08325	3.39157	3.42857	3.16827	0.72148	1.68878	5.90278	2.28365	3.98506	2.58398	2.57186	3.16935	1.53709
k__Archaea|p__Euryarchaeota|c__Methanobacteria|o__Methanobacteriales|f__Methanobacteriaceae|g__unclassified|s__unclassified	0.887813	1.10375	2.87707	1.6444	1.6444	1.30612	1.57726	0.703077	2.41255	0.694444	2.64423	2.73973	1.29199	0.907716	1.78178	0.921469
k__Archaea|p__Euryarchaeota|c__Methanobacteria|o__Methanobacteriales|f__Methanobacteriaceae|g__Methanosphaera|s__unclassified	1.29136	3.09051	1.04621	0.719424	0.513875	0.408163	1.17826	0.993168	0.603136	5.55556	1.80288	0.871731	1.29199	0.302572	1.73798	1.94297
k__Archaea|p__Euryarchaeota|c__Thermoplasmata|o__Thermoplasmatales|f__unclassified|g__unclassified|s__unclassified	0.403551	0.220751	1.56931	1.43885	0.61665	0.734694	0.830634	0.552254	0.844391	0	0.721154	1.24533	0.775194	0.605144	0.698535	0.405788
Methanobrevibacter_wolinii_and_relatives	0.242131	0	0	0.308325	0.102775	0	0.108872	0.136481	0.120627	0	0	0.622665	0.645995	0	0.231548	0.315558
k__Archaea|p__Euryarchaeota|c__Methanomicrobia|o__Methanosarcinales|f__Methanosarcinaceae|g__Methanimicrococcus|s__unclassified	0.161421	0	0	0	0.102775	0.0816327	0.057638	0.0683379	0	1.04167	0.120192	0	0	0.075643	0.20625	0.412311
Methanobrevibacter_woesei	0.0807103	0.220751	0	0.20555	0	0.163265	0.111713	0.0992703	0	0	0	0.124533	0.129199	0.075643	0.0548958	0.0629943
Methanobrevibacter_smithii	0.161421	0	0	0	0	0	0.0269034	0.0658996	0	0.347222	0.120192	0.124533	0	0	0.0986579	0.135733
