# Supplementary material for: Enhancing the Resolution of Rumen Microbial Classification from Metatranscriptomic Data Using Kraken and Mothur
Source: Front Microbiol. 2017 Dec 7;8:2445. doi: 10.3389/fmicb.2017.02445 (PMC5725470; doi:10.3389/fmicb.2017.02445)
Supplement: Supplementary file 2 [file Table_2.XLSX]

## Sheet: Bacteria_Phylum
Taxa	17ZD4H	1ZD4H	2094ZD4H	29ZD4H	77D4H	8ZD4H	H-FCR (Mean)	H-FCR (SD)	126D4L	162ZD4L	20LZD4L	2ZD4L	60ZD4L	91ZD4L	L-FCR (Mean)	L-FCR (SD)
Bacteroidetes	39.0778	38.7122	34.8518	32.217	56.9824	29.2221	38.5105	9.80655	58.2672	50.7143	37.3862	34.3886	61.2163	40.0638	47.0061	11.3352
Firmicutes	29.5296	25.9936	30.5857	32.351	16.3934	37.5655	28.7365	7.14057	17.2247	23.8571	25.9428	31.8231	12.1224	27.577	23.0912	7.20857
Proteobacteria	14.2059	20.6677	16.7751	16.075	12.5379	16.0419	16.0506	2.74172	11.1495	10.0714	16.9701	15.9934	11.9613	12.7524	13.1497	2.74696
Spirochaetes	5.07685	4.13355	5.78453	4.82251	4.18944	4.59492	4.76696	0.616264	3.38281	5.78571	5.91678	5.02183	4.59122	6.21679	5.15252	1.05657
Verrucomicrobia	2.14252	1.90779	2.53073	2.88011	2.18579	1.69287	2.2233	0.427726	2.00207	1.71429	3.44603	2.83843	2.13451	2.81615	2.49191	0.649297
Actinobacteria	2.65487	1.90779	2.02458	2.27729	2.09472	2.74083	2.28335	0.343784	1.96755	1.85714	2.08062	2.78384	1.44986	1.96599	2.0175	0.43459
Tenericutes	2.09595	1.98728	1.80766	2.14334	1.54827	2.37807	1.99343	0.287627	1.65689	1.42857	2.40572	1.63755	1.93315	2.60361	1.94425	0.466991
Fibrobacteres	1.11784	0.476948	1.59074	1.6075	0.971463	1.2898	1.17572	0.425453	1.44978	1.35714	1.23537	0.873362	1.81232	1.54091	1.37815	0.314886
Cyanobacteria	1.21099	1.74881	1.0846	1.47354	0.698239	1.2898	1.251	0.355999	0.862962	1.21429	1.49545	1.31004	0.644382	1.43464	1.16029	0.3369
Synergistetes	0.41919	0.476948	0.289226	0.87073	0.303582	0.282144	0.440303	0.225205	0.345185	0.428571	0.325098	0.545852	0.322191	0.478215	0.407518	0.0922353
Elusimicrobia	0.41919	0.158983	0.723066	0.535834	0.242866	0.282144	0.39368	0.209581	0.241629	0.214286	0.585176	0.600437	0.443012	0.584485	0.444837	0.177684
Planctomycetes	0.27946	0.238474	0.361533	0.602813	0.425015	0.282144	0.364906	0.134432	0.241629	0.142857	0.390117	0.10917	0.201369	0.584485	0.278271	0.179145
Acidobacteria	0.326036	0.158983	0.289226	0.535834	0.364299	0.403063	0.34624	0.12508	0.345185	0.142857	0.325098	0.382096	0.241643	0.21254	0.274903	0.0909735
Deinococcus-Thermus	0.326036	0.317965	0.21692	0.669792	0.394657	0.241838	0.361201	0.164023	0.276148	0.142857	0.130039	0.163755	0.161095	0.159405	0.172217	0.0525395
Chlamydiae	0.232883	0.158983	0.289226	0.200938	0.0910747	0.161225	0.189055	0.0683745	0.103555	0.142857	0.325098	0.327511	0.161095	0.053135	0.185542	0.115156
Chloroflexi	0.232883	0.158983	0.21692	0.133958	0.121433	0.161225	0.1709	0.044737	0.103555	0	0.195059	0.272926	0.201369	0.265675	0.173097	0.104515
Thermotogae	0.0931532	0.0794913	0.289226	0.200938	0.0910747	0.201532	0.159236	0.0846139	0.0690369	0.214286	0.260078	0.218341	0.0805477	0.10627	0.158093	0.0822414
Aquificae	0.0931532	0.238474	0.0723066	0	0.0607165	0.241838	0.117748	0.0997598	0.0690369	0.214286	0.195059	0.10917	0.0402739	0.10627	0.122349	0.0689199
Chlorobi	0.186306	0.0794913	0.0723066	0.0669792	0.151791	0.282144	0.139836	0.0849281	0.0690369	0.0714286	0.0650195	0.10917	0.0805477	0.053135	0.074723	0.0190994
Fusobacteria	0.0931532	0.317965	0.0723066	0.0669792	0.0303582	0.241838	0.1371	0.114998	0	0.142857	0.0650195	0.10917	0.0402739	0.053135	0.0684093	0.0508334
Ignavibacteriae	0.13973	0	0.0723066	0.133958	0.0607165	0.0806127	0.0812207	0.0515784	0.0690369	0	0.0650195	0.10917	0	0.10627	0.0582494	0.0486767
Dictyoglomi	0.0465766	0.0794913	0	0.0669792	0	0.0806127	0.04561	0.0373932	0	0.0714286	0	0.10917	0	0.159405	0.0566673	0.0680632
Caldiserica	0	0	0	0.0669792	0.0303582	0.0806127	0.0296584	0.0364103	0.0345185	0	0.0650195	0.0545852	0	0.053135	0.034543	0.0285048
Thermodesulfobacteria	0	0	0	0	0	0.120919	0.0201532	0.049365	0	0	0.130039	0.0545852	0	0	0.0307707	0.0533079
Candidatus_Cloacimonetes	0	0	0	0	0.0303582	0	0.0050597	0.0123937	0	0.0714286	0	0.0545852	0.0805477	0.053135	0.0432827	0.0350784
Armatimonadetes	0	0	0	0	0	0.0403063	0.00671772	0.016455	0.0690369	0	0	0	0.0805477	0	0.0249308	0.0387937

## Sheet: Bacteria_Family
Taxa	17ZD4H	1ZD4H	2094ZD4H	29ZD4H	77D4H	8ZD4H	H-FCR (Mean)	H-FCR (SD)	126D4L	162ZD4L	20LZD4L	2ZD4L	60ZD4L	91ZD4L	L-FCR (Mean)	L-FCR (SD)
Prevotellaceae	28.5255	27.2889	22.2785	17.8125	46.3841	18.9593	26.8748	10.4825	46.654	41.8586	21.1009	22.1728	53.0504	27.0389	35.3126	13.6322
Ruminococcaceae	9.86595	6.84444	8.69198	9.14062	3.66633	12.4434	8.44213	2.96476	3.04183	4.05083	7.72171	11.1182	2.25464	6.14806	5.72254	3.32559
Lachnospiraceae	7.29223	5.68889	7.173	8.20312	4.84359	9.27602	7.07947	1.61705	5.36122	7.94281	7.11009	6.8615	2.47569	6.77541	6.08779	1.95616
Spirochaetaceae	5.25469	4.17778	5.99156	4.92188	3.96905	4.88688	4.86697	0.734804	3.30798	5.95711	6.11621	5.65438	4.55349	6.5872	5.36273	1.21509
Bacteroidaceae	2.41287	2.31111	1.77215	3.59375	4.03633	2.35294	2.74652	0.870242	3.53612	1.9857	3.51682	1.90597	3.62511	3.07403	2.94063	0.794395
Porphyromonadaceae	2.25201	2.31111	2.1097	1.875	2.79179	1.44796	2.13126	0.450834	3.15589	1.66799	3.66972	2.22363	2.87356	2.25847	2.64155	0.727289
Enterobacteriaceae	2.14477	4.97778	2.8692	1.79688	1.64817	2.71493	2.69195	1.22041	1.44487	1.27085	2.52294	2.60483	2.21043	1.12923	1.86386	0.65885
Clostridiaceae	1.98391	2.66667	2.8692	2.73438	1.07635	3.07692	2.40124	0.746518	1.40684	2.22399	1.98777	1.84244	0.795756	2.44668	1.78391	0.599422
Flavobacteriaceae	1.34048	2.31111	1.85654	2.1875	1.51362	1.76471	1.82899	0.375222	1.63498	1.27085	1.68196	2.1601	0.972591	2.3212	1.67361	0.512105
Fibrobacteraceae	1.28686	0.533333	1.85654	1.875	1.07635	1.44796	1.34601	0.507449	1.59696	1.50913	1.4526	1.01652	1.98939	1.81932	1.56399	0.335377
Flammeovirgaceae	1.17962	1.33333	1.77215	1.48438	0.773629	0.950226	1.24889	0.362286	1.10266	0.953137	1.75841	1.39771	0.574713	1.38018	1.19447	0.410997
Hymenobacteraceae	0.965147	0.711111	1.09705	1.25	1.04272	0.81448	0.980084	0.195168	0.988593	0.953137	1.14679	1.14358	0.530504	1.19197	0.992429	0.24553
Eubacteriaceae	1.01877	0.711111	1.18143	0.9375	0.504541	1.67421	1.00459	0.405103	0.532319	1.11199	1.4526	0.762389	0.928382	0.941029	0.954785	0.312702
Natranaerobiaceae	1.07239	0.711111	1.18143	1.17188	0.706357	0.769231	0.935399	0.230476	0.684411	1.11199	0.917431	1.01652	0.442087	1.56838	0.956804	0.38532
Acholeplasmataceae	0.911528	0.8	1.01266	0.625	0.773629	0.950226	0.845507	0.140801	0.722433	0.714853	1.29969	0.698856	1.14943	1.31744	0.983784	0.303438
Lachnospiraceae|s__[Eubacterium]_rectale	0.80429	0.8	1.18143	1.32812	0.538177	1.8552	1.08454	0.473426	0.646388	0.794281	0.993884	1.08005	0.309461	0.627353	0.741903	0.279225
Lactobacillaceae	1.01877	0.888889	0.675105	1.01562	0.470905	0.678733	0.791337	0.219277	0.798479	0.476569	0.840979	1.14358	1.06101	1.56838	0.9815	0.370195
Paenibacillaceae	0.965147	0.977778	1.09705	0.703125	0.706357	1.26697	0.952737	0.220616	0.608365	0.873709	0.840979	1.14358	0.530504	0.690088	0.781205	0.221122
Sphingobacteriaceae	0.75067	0.8	1.4346	0.703125	0.605449	0.859729	0.858929	0.294997	0.608365	0.953137	1.07034	1.08005	0.486295	0.878294	0.84608	0.246368
Mycoplasmataceae	0.965147	0.8	0.590717	1.09375	0.605449	0.995475	0.841756	0.211169	0.646388	0.317712	0.764526	0.889454	0.66313	1.25471	0.755986	0.309621
Bacillaceae	0.428954	1.24444	1.01266	0.78125	0.403633	1.08597	0.826152	0.350875	0.532319	1.27085	0.688073	0.762389	0.309461	0.627353	0.698407	0.321187
Desulfovibrionaceae	0.80429	0.622222	0.92827	1.64062	0.403633	0.678733	0.846295	0.427476	0.418251	0.317712	1.07034	0.952986	0.442087	0.815558	0.669488	0.316533
Pasteurellaceae	0.643432	1.6	1.26582	0.703125	0.571813	0.81448	0.933112	0.40911	0.26616	0.238284	0.840979	0.698856	0.707339	0.627353	0.563162	0.250702
Peptococcaceae	0.643432	0.888889	0.92827	1.25	0.437269	0.995475	0.857222	0.283375	0.418251	0.317712	0.382263	1.14358	0.265252	1.12923	0.609383	0.411638
Staphylococcaceae	0.643432	0.8	0.843882	1.32812	0.336361	0.859729	0.801921	0.323686	0.418251	0.635425	0.535168	1.01652	0.353669	0.815558	0.629098	0.250616
Rikenellaceae	0.536193	0.533333	0.506329	0.546875	0.706357	0.452489	0.546929	0.0851878	0.912548	0.794281	0.840979	0.698856	0.442087	1.00376	0.782086	0.196115
Moraxellaceae	0.482574	0.977778	0.759494	0.78125	0.504541	0.452489	0.659687	0.211798	0.26616	0.476569	0.688073	0.444727	0.353669	0.501882	0.45518	0.143541
Thermoanaerobacteraceae	0.482574	0.266667	1.01266	0.859375	0.134544	0.678733	0.572425	0.340807	0.342205	0.317712	0.535168	0.444727	0.442087	0.690088	0.461998	0.136559
Erysipelotrichaceae	0.536193	0.444444	0.421941	0.46875	0.369997	0.769231	0.501759	0.14201	0.304183	0.873709	0.611621	0.381194	0.221043	0.690088	0.51364	0.251957
Leptospiraceae	0.589812	0.355556	0.675105	0.625	0.672721	0.226244	0.524073	0.187891	0.380228	0.397141	0.840979	0.127065	0.442087	0.690088	0.479598	0.251898
Cyclobacteriaceae	0.482574	0.533333	0.590717	0.78125	0.269088	0.40724	0.5107	0.173196	0.304183	0.317712	0.611621	0.571792	0.353669	0.752823	0.4853	0.18613
Synergistaceae	0.482574	0.533333	0.337553	1.01562	0.336361	0.316742	0.503698	0.266065	0.380228	0.476569	0.382263	0.635324	0.353669	0.564617	0.465445	0.114449
Campylobacteraceae	0.321716	0.8	0.253165	0.46875	0.302725	0.452489	0.433141	0.199019	0.304183	0.397141	0.688073	0.571792	0.265252	0.501882	0.45472	0.16264
Vibrionaceae	0.321716	1.15556	0.421941	0.234375	0.16818	0.769231	0.511833	0.379457	0.152091	0.158856	0.688073	0.317662	0.221043	0	0.256288	0.235576
Anaplasmataceae	0.321716	0.533333	0.337553	0.546875	0.134544	0.271493	0.357586	0.158471	0.342205	0.397141	0.458716	0.508259	0.0884173	0.564617	0.393226	0.168774
Synechococcaceae	0.428954	0.533333	0.253165	0.625	0.100908	0.497738	0.406516	0.194708	0.228137	0.397141	0.458716	0.381194	0.221043	0.376412	0.343774	0.0969121
Streptococcaceae	0.375335	0.355556	0.421941	0.390625	0.302725	0.40724	0.37557	0.042631	0.26616	0.317712	0.458716	0.762389	0.0884173	0.313676	0.367845	0.227064
Oscillospiraceae	0.375335	0.266667	0.506329	0.546875	0.269088	0.40724	0.395256	0.116893	0.26616	0.397141	0.30581	0.317662	0.265252	0.439147	0.331862	0.0712816
Chitinophagaceae	0.321716	0.355556	0.590717	0.703125	0.302725	0.180995	0.409139	0.196614	0.418251	0.0794281	0.458716	0.444727	0.176835	0.313676	0.315272	0.156671
Pelagibacteraceae	0.321716	0.533333	0.590717	0.234375	0.134544	0.40724	0.370321	0.174897	0.228137	0.317712	0.30581	0.444727	0.0884173	0.501882	0.314448	0.148815
Pseudomonadaceae	0.268097	0.444444	0.253165	0.3125	0.269088	0.452489	0.333297	0.0914199	0.494297	0.317712	0.30581	0.381194	0.265252	0.125471	0.314956	0.122488
Puniceicoccaceae	0.321716	0.444444	0.168776	0.390625	0.100908	0.180995	0.267911	0.137397	0.190114	0.238284	0.30581	0.381194	0.353669	0.752823	0.370316	0.200386
Planctomycetaceae	0.268097	0.266667	0.337553	0.625	0.369997	0.226244	0.348926	0.145011	0.190114	0.158856	0.382263	0.0635324	0.176835	0.564617	0.256036	0.183453
Peptoniphilaceae	0.214477	0.444444	0.337553	0.625	0.201816	0.452489	0.379297	0.16148	0.190114	0.158856	0.152905	0.444727	0.0442087	0.313676	0.217415	0.140907
Cytophagaceae	0.428954	0.444444	0.168776	0.3125	0.235452	0.135747	0.287646	0.13046	0.380228	0.238284	0.382263	0.381194	0.221043	0.250941	0.308992	0.0797005
Odoribacteraceae	0.160858	0.444444	0.421941	0.234375	0.302725	0.180995	0.29089	0.12089	0.152091	0.0794281	0.764526	0.190597	0.221043	0.313676	0.286894	0.246444
Thermoanaerobacterales_Family_III_Incertae_Sedis	0.428954	0.266667	0.421941	0.3125	0.16818	0.497738	0.34933	0.122182	0.228137	0	0.30581	0.571792	0.0884173	0.125471	0.219938	0.202897
Acidaminococcaceae	0.268097	0.266667	0.506329	0.46875	0.16818	0.180995	0.309836	0.144316	0.190114	0.317712	0.30581	0.190597	0.132626	0.313676	0.241756	0.0802974
Ectothiorhodospiraceae	0.375335	0.444444	0.168776	0.390625	0.201816	0.180995	0.293665	0.122909	0.26616	0.158856	0.30581	0.317662	0.176835	0.250941	0.246044	0.065607
Spiroplasmataceae	0.428954	0.266667	0.168776	0.3125	0.201816	0.497738	0.312742	0.12875	0.304183	0.158856	0.30581	0.127065	0.176835	0.250941	0.220615	0.0769986
Solibacteraceae	0.375335	0.177778	0.337553	0.546875	0.302725	0.180995	0.32021	0.137615	0.228137	0.0794281	0.30581	0.25413	0.221043	0.188206	0.212792	0.0762301
Bifidobacteriaceae	0.482574	0.177778	0.337553	0.390625	0.235452	0.497738	0.35362	0.129546	0.190114	0.238284	0.0764526	0.127065	0.0442087	0.376412	0.175423	0.121585
Pseudoalteromonadaceae	0.321716	0.533333	0.337553	0.234375	0.336361	0.180995	0.324055	0.120536	0.152091	0.0794281	0.458716	0.0635324	0.132626	0.188206	0.1791	0.144532
Rhodobacteraceae	0.214477	0.177778	0.337553	0.3125	0.201816	0.316742	0.260144	0.0695821	0.152091	0.238284	0.229358	0.381194	0.176835	0.188206	0.227661	0.0819012
Hyphomicrobiaceae	0.268097	0.0888889	0.253165	0.46875	0.134544	0.135747	0.224865	0.139096	0.304183	0.397141	0.229358	0.190597	0.176835	0.250941	0.258176	0.0818461
Methylococcaceae	0.160858	0.266667	0	0.390625	0.269088	0.0452489	0.188748	0.14851	0	0.317712	0.30581	0.25413	0.309461	0.564617	0.291955	0.180097
Elusimicrobiaceae	0.321716	0	0.421941	0.3125	0.100908	0.0904977	0.207927	0.16623	0.152091	0.0794281	0.30581	0.25413	0.442087	0.376412	0.268326	0.136143
Prochloraceae	0.268097	0.622222	0.168776	0.234375	0.0672721	0.361991	0.287122	0.191511	0.114068	0.158856	0.30581	0.317662	0.0442087	0.188206	0.188135	0.107408
Endomicrobiaceae	0.160858	0.177778	0.421941	0.234375	0.16818	0.226244	0.231563	0.0981727	0.114068	0.158856	0.382263	0.381194	0	0.313676	0.22501	0.157669
Geobacteraceae	0.375335	0.177778	0.253165	0.234375	0.302725	0.316742	0.276687	0.0694845	0.114068	0.0794281	0.30581	0.317662	0.132626	0.125471	0.179178	0.104359
Selenomonadaceae	0.321716	0.0888889	0.0843882	0.15625	0.269088	0.316742	0.206179	0.110103	0.228137	0.397141	0.152905	0.25413	0.132626	0.313676	0.246436	0.0993256
Aeromonadaceae	0.214477	0.622222	0.421941	0.15625	0.134544	0.180995	0.288405	0.193601	0.152091	0.158856	0.0764526	0.127065	0.265252	0.188206	0.16132	0.0632326
Alteromonadaceae	0.321716	0.177778	0.253165	0.234375	0.269088	0.271493	0.254602	0.0475659	0.114068	0.158856	0.30581	0.190597	0.176835	0.125471	0.178606	0.068857
Atopobiaceae	0.268097	0.177778	0.421941	0	0.201816	0.180995	0.208438	0.137351	0.0760456	0.317712	0.229358	0.25413	0.132626	0.250941	0.210135	0.0889165
Rhizobiaceae	0.214477	0.444444	0.253165	0.234375	0.0336361	0.40724	0.264556	0.148048	0.190114	0.0794281	0.229358	0.127065	0.221043	0.0627353	0.151624	0.0721937
Heliobacteriaceae	0.482574	0	0.253165	0.234375	0.16818	0.271493	0.234964	0.156617	0.152091	0.238284	0.152905	0.381194	0	0.125471	0.174991	0.126974
Nautiliaceae	0.107239	0.0888889	0.421941	0.390625	0.269088	0.135747	0.235588	0.146866	0.26616	0.238284	0.0764526	0.0635324	0.176835	0.188206	0.168245	0.0828922
Peptostreptococcaceae	0.214477	0.355556	0.168776	0.390625	0.134544	0.271493	0.255912	0.102332	0.0760456	0.317712	0.0764526	0.127065	0.0884173	0.188206	0.14565	0.0945204
Corynebacteriaceae	0.321716	0.355556	0	0.234375	0.269088	0.226244	0.234497	0.125312	0.190114	0	0.382263	0.317662	0.0442087	0.0627353	0.166164	0.157102
Xanthomonadaceae	0.214477	0.0888889	0.253165	0.3125	0.100908	0.135747	0.184281	0.0900035	0.342205	0.158856	0.229358	0.25413	0.0442087	0.250941	0.213283	0.101503
Shewanellaceae	0.160858	0.444444	0.337553	0.15625	0.16818	0.226244	0.248922	0.117865	0.0760456	0	0.30581	0.190597	0.309461	0	0.146986	0.142666
Nocardiaceae	0.107239	0.177778	0.168776	0.390625	0.201816	0.316742	0.227163	0.105467	0.114068	0.158856	0.229358	0.25413	0.0884173	0.125471	0.161717	0.0664539
Prolixibacteraceae	0.214477	0.266667	0.168776	0.234375	0.235452	0.180995	0.216791	0.0367072	0.152091	0.158856	0.229358	0.25413	0.0884173	0.125471	0.168054	0.0627087
Desulfobulbaceae	0.268097	0.177778	0.0843882	0.234375	0.16818	0.271493	0.200718	0.0718323	0.190114	0	0.229358	0.25413	0.176835	0.188206	0.173107	0.089695
Deinococcaceae	0.160858	0.266667	0.168776	0.546875	0.302725	0.226244	0.278691	0.142381	0.190114	0.0794281	0	0.127065	0.0442087	0.125471	0.094381	0.0675992
Burkholderiaceae	0.160858	0.266667	0.253165	0.078125	0.336361	0.271493	0.227778	0.0924471	0.114068	0.158856	0	0.25413	0.176835	0.125471	0.138227	0.0839078
Rhodospirillaceae	0.107239	0.0888889	0.0843882	0.390625	0.134544	0.180995	0.164447	0.116375	0.0760456	0	0.382263	0.317662	0.132626	0.250941	0.193256	0.147845
Methylacidiphilaceae	0	0.0888889	0.0843882	0.078125	0.201816	0.271493	0.120785	0.0980102	0.26616	0.158856	0.229358	0.127065	0.265252	0.313676	0.226728	0.0709157
Actinomycetaceae	0.160858	0.0888889	0.168776	0.078125	0.100908	0.0904977	0.114676	0.0395846	0.152091	0.238284	0.229358	0.25413	0.265252	0.250941	0.231676	0.0409522
Blattabacteriaceae	0.0536193	0.444444	0.168776	0.234375	0.16818	0.135747	0.200857	0.133021	0.114068	0.158856	0.152905	0	0.221043	0.125471	0.128724	0.0732267
Myxococcaceae	0.160858	0	0.168776	0.234375	0.134544	0.135747	0.13905	0.0772169	0.114068	0.158856	0.229358	0.190597	0.132626	0.313676	0.189864	0.0733109
Eggerthellaceae	0.107239	0.177778	0.168776	0.15625	0.235452	0.271493	0.186165	0.0586637	0.152091	0.158856	0	0.381194	0.0442087	0.0627353	0.133181	0.136487
Entomoplasmataceae	0.107239	0.0888889	0.253165	0.3125	0.100908	0.180995	0.173949	0.0922406	0.0760456	0.158856	0.30581	0.127065	0.0884173	0.0627353	0.136488	0.0901806
Thermodesulfobiaceae	0.107239	0	0.0843882	0.234375	0.0672721	0.0452489	0.0897538	0.0797391	0.228137	0	0.382263	0.317662	0.132626	0.188206	0.208149	0.135747
Sphingomonadaceae	0.107239	0.0888889	0.168776	0.3125	0.0672721	0.226244	0.16182	0.0939582	0.0380228	0.0794281	0.152905	0.25413	0.0442087	0.188206	0.12615	0.0867286
Oxalobacteraceae	0.0536193	0	0.168776	0.078125	0.0672721	0.361991	0.121631	0.129818	0.26616	0.0794281	0.30581	0.25413	0.0884173	0	0.165658	0.125232
Syntrophobacteraceae	0.107239	0.177778	0.168776	0.234375	0.16818	0.180995	0.172891	0.0405443	0.0760456	0.158856	0.0764526	0.190597	0.0884173	0.0627353	0.108851	0.0526365
Chroococcidiopsidaceae	0.160858	0.177778	0.253165	0.078125	0.0672721	0.0452489	0.130408	0.0802646	0.0760456	0.0794281	0.30581	0.190597	0	0.250941	0.15047	0.117527
Halomonadaceae	0.107239	0.533333	0.0843882	0	0.100908	0.180995	0.167811	0.188173	0.152091	0.0794281	0.0764526	0.127065	0.176835	0.0627353	0.112434	0.0464504
Chromatiaceae	0.0536193	0.266667	0.0843882	0.078125	0.0336361	0.316742	0.138863	0.120806	0.152091	0.158856	0.0764526	0.25413	0.0884173	0.0627353	0.132114	0.0718652
Nitrosomonadaceae	0.214477	0	0.168776	0.078125	0.16818	0.0904977	0.120009	0.0782947	0.0760456	0.158856	0.152905	0.25413	0	0.250941	0.148813	0.0990755
Acetobacteraceae	0.0536193	0	0.0843882	0.078125	0.100908	0.226244	0.0905475	0.0752008	0.152091	0.158856	0.152905	0.381194	0.0442087	0.0627353	0.158665	0.119915
Flammeovirgaceae|s__Flammeovirgaceae_bacterium_311	0.0536193	0.0888889	0	0.15625	0.100908	0.0452489	0.0741525	0.053719	0.26616	0.0794281	0.229358	0.127065	0.132626	0.188206	0.170474	0.0700623
Cystobacteraceae	0.0536193	0.177778	0.0843882	0.15625	0.100908	0	0.0954906	0.0655548	0.190114	0.158856	0.30581	0.127065	0.0442087	0.0627353	0.148132	0.0951593
Chlorobiaceae	0.214477	0.0888889	0.0843882	0.078125	0.16818	0.316742	0.158467	0.094938	0.0760456	0.0794281	0.0764526	0.127065	0.0884173	0.0627353	0.085024	0.0221861
Waddliaceae	0.160858	0.177778	0.253165	0.15625	0.0672721	0.135747	0.158511	0.0603057	0.114068	0	0.0764526	0.190597	0.0442087	0.0627353	0.0813437	0.0653808
Cardiobacteriaceae	0.107239	0.0888889	0.337553	0.15625	0.0672721	0.135747	0.148825	0.0977926	0.114068	0	0.0764526	0.127065	0.0884173	0.125471	0.0885789	0.0479274
Piscirickettsiaceae	0.214477	0.266667	0.0843882	0.078125	0.100908	0.0904977	0.139177	0.0806065	0.0380228	0.0794281	0.152905	0.190597	0	0.0627353	0.0872814	0.0716788
Comamonadaceae	0.160858	0.0888889	0.168776	0.078125	0.235452	0.135747	0.144641	0.0577997	0.0760456	0	0	0.127065	0.132626	0.125471	0.0768678	0.0629427
Micrococcaceae	0.107239	0.0888889	0.0843882	0.234375	0.100908	0.135747	0.125258	0.0564397	0.190114	0	0	0.127065	0.176835	0.0627353	0.0927915	0.0846564
Rhodanobacteraceae	0.107239	0	0.337553	0.078125	0.134544	0.0452489	0.117118	0.117809	0.0760456	0.238284	0.0764526	0	0.0884173	0.125471	0.100778	0.0787783
Anaerolineaceae	0.107239	0.0888889	0.168776	0.15625	0.100908	0.0452489	0.111218	0.0454169	0.0380228	0	0.0764526	0.127065	0.132626	0.250941	0.104185	0.0881711
Aerococcaceae	0.107239	0.266667	0.253165	0.078125	0.0672721	0	0.128744	0.107593	0.0380228	0.158856	0	0.127065	0.0442087	0.125471	0.0822705	0.0631081
Helicobacteraceae	0.107239	0.177778	0	0.3125	0.0672721	0.0904977	0.125881	0.108074	0.0760456	0.0794281	0.0764526	0.127065	0.0884173	0.0627353	0.085024	0.0221861
Sporomusaceae	0.107239	0.177778	0.0843882	0.078125	0.134544	0.135747	0.119637	0.0373672	0.0760456	0.0794281	0	0.127065	0.132626	0.125471	0.0901058	0.0507057
Nostocaceae	0.0536193	0.177778	0.0843882	0.078125	0.16818	0.0452489	0.101223	0.0575501	0.0380228	0.238284	0.0764526	0.127065	0.0442087	0.125471	0.108251	0.0743017
Bradyrhizobiaceae	0.214477	0	0.0843882	0.078125	0.0672721	0.0452489	0.0815852	0.0719186	0.114068	0.0794281	0.229358	0.127065	0.132626	0.0627353	0.124213	0.058348
Acidimicrobiaceae	0.160858	0	0.253165	0.078125	0.0672721	0.135747	0.115861	0.0877281	0.0380228	0.0794281	0.0764526	0.127065	0.0884173	0.125471	0.0891427	0.0335469
Thermaceae	0.214477	0.0888889	0.0843882	0.234375	0.100908	0.0452489	0.128048	0.0772105	0.114068	0.0794281	0.152905	0.0635324	0.0442087	0	0.0756905	0.0535106
Cellvibrionaceae	0.107239	0.355556	0.0843882	0	0.0336361	0.0452489	0.104345	0.128758	0.0760456	0	0.0764526	0.190597	0.176835	0.0627353	0.0971109	0.0729086
Desulfohalobiaceae	0.214477	0	0.168776	0	0.0336361	0.0452489	0.0770231	0.0917273	0.190114	0.0794281	0.0764526	0.0635324	0.0442087	0.188206	0.10699	0.0648504
Orbaceae	0.107239	0.266667	0.0843882	0.078125	0.0672721	0.0452489	0.108157	0.0802771	0.114068	0	0.152905	0.127065	0.0442087	0	0.0730412	0.0670543
Syntrophaceae	0.107239	0.0888889	0.168776	0.078125	0.0672721	0.0452489	0.0925916	0.0427178	0.0760456	0.0794281	0.0764526	0.127065	0.0442087	0.125471	0.0881117	0.0322411
Alcaligenaceae	0.0536193	0.0888889	0	0.078125	0.100908	0.226244	0.0912976	0.0751495	0.0760456	0.0794281	0.0764526	0.0635324	0.221043	0	0.0860837	0.0726235
Mycobacteriaceae	0.0536193	0.0888889	0.0843882	0	0.134544	0.180995	0.090406	0.0628007	0.0760456	0	0	0.381194	0.0442087	0	0.0835748	0.149089
Leuconostocaceae	0.107239	0	0	0.15625	0.0672721	0.135747	0.0777512	0.067224	0.0760456	0.317712	0	0.0635324	0.0442087	0.0627353	0.0940391	0.112775
Amoebophilaceae	0.160858	0	0.0843882	0.078125	0.0336361	0.0904977	0.0745841	0.0548536	0.0380228	0	0.152905	0.190597	0.0442087	0.125471	0.0918674	0.0751167
Desulfobacteraceae	0.107239	0	0.0843882	0.078125	0.100908	0.135747	0.0844011	0.046029	0.114068	0.0794281	0.0764526	0	0.0884173	0.125471	0.0806395	0.0440671
Persicobacteraceae	0.0536193	0.0888889	0.168776	0.078125	0.0336361	0.180995	0.100674	0.0607372	0.0380228	0.0794281	0.0764526	0.127065	0	0.0627353	0.0639506	0.0427613
Fervidobacteriaceae	0.0536193	0	0.0843882	0.15625	0.0336361	0.0904977	0.0697319	0.0539564	0.0380228	0.158856	0.152905	0	0.0884173	0.125471	0.0939453	0.0642917
Bdellovibrionaceae	0.0536193	0.0888889	0.0843882	0	0.134544	0	0.0602401	0.0533415	0.0760456	0	0.152905	0.190597	0.132626	0.0627353	0.102485	0.0692773
Acidobacteriaceae	0	0	0	0.078125	0.100908	0.180995	0.0600048	0.0740836	0.152091	0.0794281	0.0764526	0.190597	0.0442087	0.0627353	0.100919	0.0572631
Erysipelotrichaceae|s__Erysipelotrichaceae_bacterium_I46	0.160858	0	0.168776	0.15625	0.0672721	0.0452489	0.0997342	0.0716468	0.0760456	0.0794281	0.152905	0	0.0442087	0	0.0587646	0.057804
Propionibacteriaceae	0	0	0	0	0.0672721	0.135747	0.0338365	0.0567155	0.152091	0.0794281	0.0764526	0.0635324	0.176835	0.125471	0.112302	0.0461853
Legionellaceae	0.107239	0	0.0843882	0.078125	0.0336361	0.0452489	0.0581061	0.0391048	0.114068	0.0794281	0.0764526	0	0.132626	0.125471	0.0880076	0.0490426
Ignavibacteriaceae	0.160858	0	0.0843882	0.15625	0.0672721	0.0452489	0.0856695	0.0631634	0.0760456	0	0.0764526	0.127065	0	0.0627353	0.0570497	0.0493581
Enterococcaceae	0.160858	0.177778	0.0843882	0	0.100908	0	0.087322	0.0762014	0.0380228	0.0794281	0	0.0635324	0.0884173	0.0627353	0.055356	0.0321202
Moritellaceae	0.107239	0.0888889	0.168776	0.078125	0.0336361	0	0.0794442	0.0587426	0	0.0794281	0.152905	0.0635324	0	0.0627353	0.0597668	0.056971
Cyanothecaceae	0.107239	0.266667	0.0843882	0.078125	0.0672721	0	0.100615	0.0890183	0	0	0	0.0635324	0.0884173	0.0627353	0.0357808	0.0402693
Neisseriaceae	0.107239	0	0.168776	0.078125	0.0672721	0	0.0702353	0.064833	0	0.158856	0.152905	0	0	0.0627353	0.0624161	0.076389
Opitutaceae	0.107239	0.0888889	0	0.15625	0.0336361	0.0904977	0.0794185	0.0553043	0.114068	0	0.0764526	0.0635324	0	0.0627353	0.0527981	0.0449507
Halanaerobiaceae	0	0.266667	0.0843882	0.15625	0.0336361	0	0.0901568	0.104889	0.0380228	0.0794281	0	0	0	0.125471	0.0404869	0.0522729
Desulfuromonadaceae	0	0	0	0.078125	0.0672721	0.0452489	0.0317743	0.0363837	0.152091	0.0794281	0.0764526	0.127065	0.0884173	0.0627353	0.0976982	0.0343939
Holosporaceae	0.107239	0	0.0843882	0.15625	0.0672721	0	0.0691915	0.061378	0.0380228	0	0	0.127065	0.0442087	0.125471	0.0557945	0.0576373
Holosporaceae|s__endosymbiont_of_Acanthamoeba_sp_UWC8	0.107239	0	0.0843882	0.15625	0.0672721	0	0.0691915	0.061378	0.0380228	0	0	0.127065	0.0442087	0.125471	0.0557945	0.0576373
Fusobacteriaceae	0.0536193	0.177778	0.0843882	0	0	0.0904977	0.0677138	0.0667536	0	0.0794281	0.0764526	0.0635324	0.0442087	0.0627353	0.0543928	0.0294239
Opitutaceae|s__Opitutaceae_bacterium_TAV5	0.107239	0.0888889	0	0.15625	0	0.0904977	0.0738125	0.0621539	0.0760456	0	0.0764526	0.0635324	0	0.0627353	0.046461	0.0364644
Dictyoglomaceae	0.0536193	0.0888889	0	0.078125	0	0.0904977	0.0518552	0.042275	0	0.0794281	0	0.127065	0	0.188206	0.0657831	0.0798889
Clostridiales_Family_XIII_Incertae_Sedis	0.0536193	0.0888889	0	0	0.0672721	0.135747	0.0575878	0.0525943	0.0760456	0	0.152905	0.0635324	0	0.0627353	0.0592031	0.0567538
Clostridiales_Family_XIII_Incertae_Sedis|s__[Eubacterium]_sulci	0.0536193	0.0888889	0	0	0.0672721	0.135747	0.0575878	0.0525943	0.0760456	0	0.152905	0.0635324	0	0.0627353	0.0592031	0.0567538
Alicyclobacillaceae	0	0.0888889	0.0843882	0.078125	0.100908	0.0452489	0.0662599	0.0374535	0.0380228	0	0	0.127065	0.0442087	0.0627353	0.0453386	0.0472182
Leptotrichiaceae	0.0536193	0.177778	0	0.078125	0.0336361	0.180995	0.0873589	0.0757426	0	0.0794281	0	0.0635324	0	0	0.0238268	0.0372529
Francisellaceae	0	0.0888889	0	0.15625	0.0672721	0.0904977	0.0671515	0.0599579	0	0	0.152905	0	0.0442087	0.0627353	0.0433082	0.0600275
Rubrobacteraceae	0.0536193	0	0.337553	0	0	0.0904977	0.0802783	0.131407	0.0380228	0	0.0764526	0.0635324	0	0	0.029668	0.0347735
Phycisphaeraceae	0.0536193	0	0.0843882	0.078125	0.0672721	0.0904977	0.0623171	0.0332108	0.0380228	0	0.0764526	0.0635324	0.0442087	0.0627353	0.047492	0.0271452
Pseudanabaenaceae	0.0536193	0	0.0843882	0.15625	0	0	0.0490429	0.0632127	0.0380228	0.0794281	0.0764526	0.0635324	0.0442087	0.0627353	0.06073	0.0167168
Streptomycetaceae	0.0536193	0	0	0	0.134544	0	0.0313606	0.0549113	0.0380228	0.158856	0.229358	0	0.0442087	0	0.0784076	0.0941849
Hydrogenothermaceae	0.0536193	0.177778	0	0	0	0.0452489	0.0461077	0.0689521	0.0760456	0.158856	0.0764526	0.0635324	0	0	0.0624811	0.0591206
Oceanospirillaceae	0	0.0888889	0.253165	0	0.0672721	0.0904977	0.0833039	0.0928135	0.0760456	0	0	0.0635324	0	0	0.023263	0.0362555
Halobacteriovoraceae	0.0536193	0.0888889	0	0	0.0672721	0.0904977	0.0500463	0.0411432	0	0	0.0764526	0.127065	0	0.125471	0.0548313	0.0627606
Akkermansiaceae	0.0536193	0	0	0.15625	0.100908	0.0452489	0.0593377	0.0606518	0	0.0794281	0.0764526	0.0635324	0.0442087	0	0.043937	0.0362267
Rhodothermaceae	0.0536193	0.0888889	0	0.15625	0.0336361	0	0.055399	0.0598454	0	0.0794281	0.0764526	0	0	0.125471	0.0468919	0.0542284
Thermoanaerobacterales_Family_IV_Incertae_Sedis	0	0	0.0843882	0.078125	0	0.135747	0.04971	0.0580095	0.0380228	0	0.0764526	0.127065	0	0.0627353	0.0507126	0.0488699
Nocardiopsaceae	0.0536193	0.0888889	0	0.078125	0.0336361	0.0904977	0.0574612	0.0357499	0.114068	0	0	0.127065	0	0	0.0401889	0.0623958
Enterobacteriaceae|s__Enterobacteriaceae_bacterium_symbiont_of_Maconellicoccus_hirsutus	0.0536193	0	0.0843882	0.078125	0	0.0452489	0.0435636	0.0367714	0.0380228	0	0.0764526	0.127065	0.0442087	0	0.0476248	0.0485425
Caulobacteraceae	0	0	0	0.078125	0.100908	0.0452489	0.0373803	0.0446087	0.0380228	0.0794281	0.152905	0	0.0442087	0	0.0524275	0.0576145
Saprospiraceae	0	0	0.0843882	0.078125	0.0336361	0	0.0326915	0.0398594	0.0760456	0	0.0764526	0.0635324	0	0.125471	0.0569169	0.0489285
Parachlamydiaceae	0.107239	0	0	0	0	0.0452489	0.0254146	0.0439822	0	0.0794281	0.152905	0.0635324	0.0884173	0	0.0640472	0.0581903
Planococcaceae	0.0536193	0.0888889	0	0	0	0.0904977	0.0388343	0.0445365	0	0.158856	0.0764526	0	0	0.0627353	0.049674	0.0635782
Polyangiaceae	0.0536193	0	0	0.078125	0.0336361	0	0.0275634	0.0333211	0.0380228	0	0.152905	0.0635324	0.0442087	0.0627353	0.0602341	0.0509576
Dehalococcoidaceae	0.0536193	0	0	0	0.0336361	0.0904977	0.0296255	0.0372296	0.0380228	0	0.0764526	0.127065	0.0442087	0.0627353	0.0580807	0.0426289
Rickettsiaceae	0	0	0	0	0.0672721	0.135747	0.0338365	0.0567155	0	0	0	0.127065	0	0.188206	0.0525451	0.0836671
Coriobacteriaceae	0	0	0.0843882	0.078125	0.0336361	0	0.0326915	0.0398594	0.0760456	0.0794281	0.0764526	0	0.0884173	0	0.0533906	0.0415958
Halothiobacillaceae	0.0536193	0.177778	0	0	0.0336361	0.0904977	0.0592551	0.0674302	0	0	0.0764526	0.0635324	0	0	0.0233308	0.0363742
Alcanivoracaceae	0	0	0	0	0.0672721	0.0452489	0.0187535	0.0298759	0.0380228	0.0794281	0.152905	0.0635324	0.0442087	0	0.0630162	0.0515734
Micromonosporaceae	0.0536193	0.0888889	0	0	0.0336361	0	0.0293574	0.0367056	0	0.0794281	0	0.127065	0.0884173	0	0.0491517	0.0561722
Caldisericaceae	0	0	0	0.078125	0.0336361	0.0904977	0.0337098	0.0414889	0.0380228	0	0.0764526	0.0635324	0	0.0627353	0.0401238	0.0334762
Microbacteriaceae	0.0536193	0	0	0	0	0.0452489	0.016478	0.0256645	0.0380228	0	0	0.0635324	0.0442087	0.188206	0.0556616	0.0696687
Desulfarculaceae	0	0	0.0843882	0	0	0.0904977	0.0291477	0.0451967	0.0380228	0.0794281	0.0764526	0.0635324	0	0	0.042906	0.0363053
Brucellaceae	0.0536193	0	0	0	0	0.135747	0.031561	0.0553635	0.0380228	0	0.0764526	0.0635324	0	0.0627353	0.0401238	0.0334762
Kosmotogaceae	0.0536193	0.0888889	0.0843882	0.078125	0.0336361	0.0904977	0.0715259	0.0229202	0	0	0	0	0	0	0	0
Symbiobacteriaceae	0.0536193	0.0888889	0	0	0	0.0452489	0.0312928	0.0372781	0.0380228	0	0.0764526	0	0	0.125471	0.039991	0.0518419
Rhodocyclaceae	0	0	0	0.078125	0.100908	0.0904977	0.0449218	0.0497353	0	0	0.0764526	0.0635324	0	0	0.0233308	0.0363742
Aquificaceae	0	0.0888889	0.0843882	0	0	0.0904977	0.0439625	0.0482001	0	0	0.0764526	0.0635324	0	0	0.0233308	0.0363742
Bartonellaceae	0	0.0888889	0	0	0.0336361	0	0.0204208	0.0361402	0.0380228	0	0.152905	0	0.0884173	0	0.0465576	0.0626701
Candidatus_Paracaedibacteraceae	0.0536193	0.0888889	0	0	0.100908	0.0452489	0.0481109	0.0427042	0	0	0	0	0.0442087	0.0627353	0.017824	0.0282275
Ferrimonadaceae	0.0536193	0.0888889	0	0	0.0336361	0.0904977	0.0444403	0.0406149	0.0380228	0	0	0	0.0884173	0	0.0210734	0.0363286
Magnetococcaceae	0	0	0	0.078125	0.0672721	0.0452489	0.0317743	0.0363837	0.0760456	0.0794281	0	0	0.0442087	0	0.0332804	0.0384725
Merismopediaceae	0	0	0.0843882	0	0.0336361	0.0904977	0.0347537	0.0428852	0.0380228	0	0.0764526	0.0635324	0	0	0.029668	0.0347735
Methylobacteriaceae	0.0536193	0	0.0843882	0	0.0336361	0.0452489	0.0361487	0.0326645	0	0.0794281	0	0	0.0884173	0	0.0279742	0.0434306
Hyphomonadaceae	0.0536193	0	0.0843882	0.078125	0	0.0904977	0.051105	0.0415196	0	0	0	0	0	0.0627353	0.0104559	0.0256116
Desulfurobacteriaceae	0.0536193	0	0	0	0.0336361	0.0904977	0.0296255	0.0372296	0	0	0.0764526	0	0.0442087	0.0627353	0.0305661	0.0350126
Chromobacteriaceae	0	0	0.0843882	0	0.0672721	0	0.0252767	0.0395308	0.0380228	0	0	0.0635324	0.0442087	0.0627353	0.0347499	0.0287294
Thermodesulfobacteriaceae	0	0	0	0	0	0.135747	0.0226244	0.0554183	0	0	0.152905	0.0635324	0	0	0.0360729	0.062624
Vulgatibacteraceae	0	0	0.0843882	0.15625	0.0336361	0	0.0457124	0.0634493	0	0	0	0.0635324	0	0	0.0105887	0.025937
Simkaniaceae	0	0	0	0	0	0	0	0	0	0.0794281	0.0764526	0.127065	0.0442087	0	0.0545257	0.0498305
Chroococcaceae	0.0536193	0	0	0	0.0336361	0.0904977	0.0296255	0.0372296	0	0	0.0764526	0.0635324	0	0	0.0233308	0.0363742
Cryomorphaceae	0	0	0	0.15625	0	0	0.0260417	0.0637888	0	0.0794281	0.0764526	0	0	0	0.0259801	0.0402592
Woeseiaceae	0.0536193	0	0.0843882	0	0	0.0452489	0.0305427	0.0359074	0.0380228	0	0	0	0.0884173	0	0.0210734	0.0363286
Idiomarinaceae	0	0	0	0	0.0336361	0.0904977	0.020689	0.0367506	0	0	0.0764526	0.0635324	0.0442087	0	0.0306989	0.0351603
Anaeromyxobacteraceae	0.0536193	0	0	0	0.0672721	0	0.0201486	0.0315112	0	0	0.0764526	0.0635324	0.0442087	0	0.0306989	0.0351603
Dermabacteraceae	0	0.0888889	0	0	0	0	0.0148148	0.0362887	0.0380228	0	0.152905	0	0	0	0.0318213	0.0612375
Methylophilaceae	0.0536193	0	0	0.078125	0.0672721	0	0.0331694	0.037156	0.0380228	0	0	0	0	0	0.00633714	0.0155227
Saccharospirillaceae	0.0536193	0.177778	0	0	0	0	0.0385662	0.0714925	0	0	0	0	0	0	0	0
Sporolactobacillaceae	0.0536193	0	0	0	0.0336361	0.0904977	0.0296255	0.0372296	0.0380228	0	0	0	0	0	0.00633714	0.0155227
Sporolactobacillaceae|s__[Bacillus]_selenitireducens	0.0536193	0	0	0	0.0336361	0.0904977	0.0296255	0.0372296	0.0380228	0	0	0	0	0	0.00633714	0.0155227
Aurantimonadaceae	0	0	0.0843882	0	0.0672721	0	0.0252767	0.0395308	0	0	0	0.0635324	0	0	0.0105887	0.025937
Sandaracinaceae	0.0536193	0	0	0.15625	0	0	0.0349782	0.0631637	0	0	0	0	0	0	0	0
Fimbriimonadaceae	0	0	0	0	0	0.0452489	0.00754148	0.0184728	0.0760456	0	0	0	0.0884173	0	0.0274105	0.042644
Trueperaceae	0	0	0	0	0.0336361	0	0.00560601	0.0137319	0	0	0	0	0.0884173	0.0627353	0.0251921	0.0398635
Phyllobacteriaceae	0	0.0888889	0	0	0	0.0904977	0.0298978	0.0463202	0	0	0	0	0	0	0	0
Intrasporangiaceae	0.0536193	0	0	0	0	0.0452489	0.016478	0.0256645	0.0760456	0	0	0	0	0	0.0126743	0.0310455
Hapalosiphonaceae	0	0	0	0	0	0.0904977	0.015083	0.0369455	0	0	0	0	0	0	0	0
Candidatus_Midichloriaceae	0	0	0	0	0.0672721	0	0.011212	0.0274637	0	0	0	0	0	0	0	0

## Sheet: Bacteria_Genus
Taxa	17ZD4H	1ZD4H	2094ZD4H	29ZD4H	77D4H	8ZD4H	H-FCR (Mean)	H-FCR (SD)	126D4L	162ZD4L	20LZD4L	2ZD4L	60ZD4L	91ZD4L	L-FCR (Mean)	L-FCR (SD)
Prevotella	31.0023	29.8348	24.3094	20.0176	49.1447	20.8978	29.2011	10.7574	50.0408	45.0427	23.2128	24.2361	56.0748	29.2799	37.9812	14.1804
Treponema	4.1958	2.72109	5.43278	3.95083	3.13614	4.2394	3.94601	0.950296	2.6509	4.52991	4.62574	4.86111	3.59813	5.29891	4.26078	0.96691
Ruminococcus	4.60373	3.49854	3.77532	4.12643	1.38988	6.68329	4.01287	1.7143	1.34584	1.88034	3.9529	5.90278	1.02804	2.30978	2.73661	1.85865
Ruminiclostridium	5.18648	3.30418	4.41989	3.95083	1.67498	5.83541	4.06196	1.47119	1.14192	1.7094	3.70059	4.72222	0.794393	2.51359	2.43035	1.53162
Bacteroides	2.62238	2.52672	1.9337	4.03863	4.27655	2.59352	2.99858	0.935642	3.79282	2.13675	3.8688	2.08333	3.83178	3.3288	3.17371	0.847084
Butyrivibrio	2.21445	1.84645	2.02578	2.4583	2.49465	2.54364	2.26388	0.283796	2.81403	4.95726	1.76619	1.80556	1.30841	3.05707	2.61809	1.32695
Clostridium	1.92308	2.91545	2.67035	2.72169	1.06914	3.2419	2.4236	0.793266	1.38662	2.30769	1.9344	1.94444	0.794393	2.58152	1.82485	0.645891
Fibrobacter	1.3986	0.58309	2.02578	2.10711	1.14041	1.59601	1.47517	0.571114	1.71289	1.62393	1.59798	1.11111	2.1028	1.97011	1.68647	0.345619
Lachnoclostridium	1.45688	1.16618	1.38122	1.84372	0.534569	2.29426	1.44614	0.598508	0.815661	0.854701	2.52313	1.52778	0.280374	0.747283	1.12482	0.792693
Natranaerobius	1.1655	0.777454	1.28913	1.31694	0.748396	0.84788	1.02422	0.262258	0.734095	1.19658	1.00925	1.11111	0.46729	1.69837	1.03612	0.420822
Eubacterium	1.10723	0.680272	1.28913	1.05356	0.463293	1.84539	1.07314	0.483905	0.489396	1.11111	1.59798	0.833333	0.934579	0.951087	0.986248	0.364406
Marivirga	0.990676	0.971817	1.65746	1.31694	0.67712	0.897756	1.0853	0.347747	0.734095	0.769231	1.42977	1.18056	0.46729	1.01902	0.933328	0.346045
Sphaerochaeta	1.04895	1.16618	0.644567	0.877963	0.819672	0.798005	0.892557	0.18724	0.570962	1.11111	1.68209	0.902778	1.02804	1.3587	1.10895	0.381928
Acholeplasma	0.932401	0.680272	1.01289	0.614574	0.748396	0.997506	0.831007	0.17174	0.693312	0.769231	1.17746	0.625	1.1215	1.29076	0.94621	0.283327
Lactobacillus	1.04895	0.874636	0.644567	0.877963	0.463293	0.648379	0.759631	0.211834	0.856444	0.512821	0.925147	1.18056	0.981308	1.22283	0.946517	0.256513
Mycoplasma	1.04895	0.777454	0.644567	1.22915	0.605845	0.997506	0.883912	0.247091	0.652529	0.34188	0.841043	0.972222	0.700935	1.3587	0.811217	0.341809
Paenibacillus	0.990676	0.874636	1.10497	0.526778	0.67712	1.29676	0.911823	0.281577	0.448613	0.769231	0.841043	1.11111	0.514019	0.679348	0.727227	0.239775
Desulfovibrio	0.815851	0.680272	1.01289	1.84372	0.427655	0.74813	0.92142	0.490334	0.448613	0.34188	1.09336	1.04167	0.46729	0.883152	0.71266	0.331556
Staphylococcus	0.699301	0.874636	0.92081	1.49254	0.285103	0.897756	0.86169	0.390321	0.448613	0.683761	0.58873	1.11111	0.373832	0.883152	0.681533	0.276672
Candidatus_Azobacteroides	0.699301	0.58309	0.92081	0.702371	0.534569	0.498753	0.656482	0.154231	0.448613	1.28205	0.925147	0.694444	0.514019	0.951087	0.80256	0.312161
Mageeibacillus	0.582751	0.485909	0.828729	1.31694	0.498931	0.698254	0.735253	0.31297	0.530179	0.512821	0.504626	0.972222	0.327103	1.42663	0.712264	0.410437
Parabacteroides	0.757576	0.58309	1.01289	0.438982	0.534569	0.349127	0.612706	0.239905	0.611746	0.769231	0.58873	0.625	0.46729	0.883152	0.657525	0.146603
Bacillus	0.291375	1.26336	0.92081	0.614574	0.356379	0.798005	0.707418	0.365447	0.489396	1.19658	0.420521	0.555556	0.186916	0.407609	0.542763	0.343606
Porphyromonas	0.291375	0.874636	0.460405	0.526778	0.67712	0.498753	0.554845	0.199743	0.693312	0.34188	1.09336	0.694444	0.607477	0.611413	0.673647	0.243021
Blautia	0.932401	0.388727	0.828729	0.965759	0.427655	0.798005	0.723546	0.252409	0.285481	0.42735	0.58873	0.694444	0.0934579	0.815217	0.484114	0.268366
Hymenobacter	0.582751	0.388727	0.644567	0.614574	0.605845	0.448878	0.547557	0.103444	0.570962	0.42735	0.58873	0.694444	0.327103	0.747283	0.559312	0.158701
Barnesiella	0.4662	0.680272	0.276243	0.175593	1.0335	0.349127	0.496823	0.315047	0.774878	0	0.756939	0.277778	1.16822	0.339674	0.552915	0.423411
Cellulosilyticum	0.699301	0.485909	0.552486	0.877963	0.17819	0.74813	0.59033	0.245644	0.244698	0.17094	0.420521	0.625	0.186916	0.475543	0.353937	0.182216
Turneriella	0.582751	0.291545	0.736648	0.526778	0.534569	0.199501	0.478632	0.197876	0.244698	0.34188	0.756939	0.0694444	0.46729	0.679348	0.4266	0.26172
Intestinimonas	0.641026	0.388727	0.552486	0.790167	0.392017	0.548628	0.552175	0.152914	0.122349	0.25641	0.672834	0.486111	0.0934579	0.271739	0.31715	0.223068
Oscillibacter	0.407925	0.291545	0.552486	0.614574	0.285103	0.448878	0.433419	0.134171	0.285481	0.42735	0.336417	0.347222	0.280374	0.475543	0.358731	0.0780891
Roseburia	0.524476	0.485909	0.368324	0.438982	0.142552	0.798005	0.459708	0.213867	0.285481	0.42735	0.420521	0.625	0.0934579	0.13587	0.33128	0.200153
Sphingobacterium	0.34965	0.388727	0.736648	0.351185	0.249465	0.399002	0.412446	0.167397	0.326264	0.42735	0.336417	0.555556	0.186916	0.339674	0.36203	0.122326
Moraxella	0.291375	0.58309	0.552486	0.614574	0.320741	0.249377	0.435274	0.164997	0.163132	0.42735	0.504626	0.277778	0.233645	0.339674	0.324367	0.126278
Campylobacter	0.11655	0.58309	0.092081	0.351185	0.249465	0.349127	0.29025	0.18113	0.326264	0.42735	0.58873	0.555556	0.233645	0.543478	0.445837	0.142587
Alistipes	0.34965	0.388727	0.276243	0.0877963	0.463293	0.0498753	0.269264	0.167028	0.570962	0.34188	0.756939	0.416667	0.233645	0.407609	0.454617	0.184458
Spirochaeta	0.34965	0.58309	0.460405	0.526778	0.213828	0.299252	0.405501	0.141709	0.244698	0.598291	0.252313	0.208333	0.186916	0.407609	0.31636	0.158413
Aminobacterium	0.291375	0.388727	0.092081	0.790167	0.17819	0.299252	0.339965	0.243596	0.244698	0.34188	0.252313	0.694444	0.186916	0.543478	0.377288	0.19945
Paludibacter	0.407925	0.194363	0.276243	0.351185	0.392017	0.0498753	0.278602	0.137312	0.570962	0	0.925147	0.347222	0.420561	0.339674	0.433928	0.304942
Coraliomargarita	0.34965	0.485909	0.184162	0.438982	0.106914	0.199501	0.294186	0.152932	0.203915	0.25641	0.336417	0.416667	0.373832	0.815217	0.40041	0.217475
Synechococcus	0.34965	0.58309	0.276243	0.526778	0.0712758	0.448878	0.375986	0.18678	0.244698	0.42735	0.336417	0.416667	0.0934579	0.271739	0.298388	0.124625
Mucinivorans	0.2331	0.194363	0.276243	0.526778	0.213828	0.399002	0.307219	0.130032	0.367047	0.512821	0.0841043	0.347222	0.233645	0.611413	0.359375	0.189133
Vibrio	0.2331	1.16618	0.368324	0.175593	0.0712758	0.74813	0.460434	0.417993	0.040783	0.17094	0.420521	0.347222	0.186916	0	0.194397	0.165216
Streptococcus	0.407925	0.291545	0.460405	0.175593	0.213828	0.448878	0.333029	0.123265	0.244698	0.25641	0.336417	0.625	0.0934579	0.271739	0.30462	0.176204
Pseudomonas	0.291375	0.388727	0.276243	0.263389	0.285103	0.399002	0.317307	0.0601297	0.530179	0.34188	0.252313	0.416667	0.280374	0.0679348	0.314891	0.157182
Odoribacter	0.174825	0.485909	0.460405	0.263389	0.320741	0.199501	0.317462	0.13115	0.163132	0.0854701	0.841043	0.208333	0.233645	0.339674	0.311883	0.272403
Acidaminococcus	0.291375	0.291545	0.552486	0.526778	0.17819	0.199501	0.339979	0.161661	0.203915	0.34188	0.336417	0.208333	0.140187	0.339674	0.261734	0.0883674
Candidatus_Solibacter	0.407925	0.194363	0.368324	0.614574	0.320741	0.199501	0.350905	0.15583	0.244698	0.0854701	0.336417	0.277778	0.233645	0.203804	0.230302	0.0841561
Spiroplasma	0.4662	0.291545	0.184162	0.351185	0.213828	0.548628	0.342591	0.142892	0.326264	0.17094	0.336417	0.138889	0.186916	0.271739	0.238528	0.0843123
Flavonifractor	0.174825	0.388727	0.368324	0.263389	0.106914	0.598504	0.31678	0.17564	0.122349	0.0854701	0.252313	0.486111	0.046729	0.475543	0.244753	0.195521
Gottschalkia	0.2331	0	0.460405	0.526778	0.213828	0.0997506	0.255644	0.203644	0.244698	0.0854701	0.168209	0.625	0.0934579	0.611413	0.304708	0.249632
Pseudoalteromonas	0.34965	0.58309	0.368324	0.263389	0.356379	0.199501	0.353389	0.130223	0.163132	0.0854701	0.504626	0.0694444	0.140187	0.203804	0.194444	0.159828
Ethanoligenens	0.2331	0.194363	0.184162	0.614574	0.249465	0.399002	0.312445	0.166995	0.0815661	0.25641	0.168209	0.347222	0.0934579	0.339674	0.214423	0.117903
Turicibacter	0.291375	0.194363	0.184162	0.263389	0.142552	0.349127	0.237495	0.0771418	0.163132	0.42735	0.336417	0.208333	0.046729	0.543478	0.287573	0.182856
Desulfotomaculum	0.2331	0.291545	0.368324	0.526778	0.142552	0.299252	0.310258	0.130233	0.122349	0.0854701	0	0.694444	0.0934579	0.271739	0.211243	0.25273
Prochlorococcus	0.291375	0.680272	0.184162	0.263389	0.0712758	0.399002	0.314913	0.209868	0.122349	0.17094	0.336417	0.347222	0.046729	0.203804	0.204577	0.118776
Elusimicrobium	0.34965	0	0.460405	0.351185	0.106914	0.0997506	0.227984	0.1828	0.163132	0.0854701	0.336417	0.277778	0.46729	0.407609	0.289616	0.145255
Wolbachia	0.291375	0.388727	0.092081	0.351185	0.142552	0.149626	0.235924	0.123746	0.285481	0.25641	0.336417	0.347222	0.046729	0.407609	0.279978	0.125688
Mucilaginibacter	0.174825	0.388727	0.368324	0.351185	0.213828	0.199501	0.282732	0.0965048	0.203915	0.34188	0.252313	0.277778	0.0934579	0.203804	0.228858	0.0840242
Endomicrobium	0.174825	0.194363	0.460405	0.263389	0.17819	0.249377	0.253425	0.107966	0.122349	0.17094	0.420521	0.416667	0	0.339674	0.245025	0.173086
Selenomonas	0.34965	0.0971817	0.092081	0.175593	0.285103	0.349127	0.224789	0.119167	0.244698	0.42735	0.168209	0.277778	0.140187	0.339674	0.266316	0.107187
Rufibacter	0.11655	0.194363	0.184162	0.175593	0.320741	0.149626	0.190173	0.0698266	0.367047	0.42735	0.420521	0.208333	0.233645	0.13587	0.298794	0.122454
Geobacter	0.407925	0.194363	0.276243	0.263389	0.320741	0.349127	0.301965	0.0742055	0.122349	0.0854701	0.336417	0.277778	0.140187	0.13587	0.183012	0.0997642
Salmonella	0.2331	0.388727	0	0.175593	0.142552	0.149626	0.1816	0.12737	0.203915	0.0854701	0.420521	0.277778	0.280374	0.339674	0.267955	0.114954
Heliobacterium	0.524476	0	0.276243	0.263389	0.17819	0.299252	0.256925	0.17088	0.163132	0.25641	0.168209	0.416667	0	0.13587	0.190048	0.138575
Bifidobacterium	0.4662	0.0971817	0.276243	0.351185	0.213828	0.448878	0.308919	0.142165	0.163132	0.0854701	0.0841043	0.0694444	0.046729	0.339674	0.131426	0.109306
Nautilia	0.11655	0.0971817	0.460405	0.438982	0.285103	0.149626	0.257975	0.162525	0.285481	0.25641	0.0841043	0.0694444	0.186916	0.203804	0.181027	0.088308
Corynebacterium	0.34965	0.388727	0	0.263389	0.285103	0.249377	0.256041	0.136285	0.203915	0	0.420521	0.347222	0.046729	0.0679348	0.181054	0.172684
Shewanella	0.174825	0.485909	0.368324	0.175593	0.17819	0.249377	0.272036	0.128907	0.0815661	0	0.336417	0.208333	0.327103	0	0.158903	0.154096
Draconibacterium	0.2331	0.291545	0.184162	0.263389	0.249465	0.199501	0.236861	0.0401	0.163132	0.17094	0.252313	0.277778	0.0934579	0.13587	0.182248	0.0700899
Chryseobacterium	0.0582751	0.194363	0.092081	0.175593	0.106914	0.249377	0.1461	0.0721555	0.285481	0.17094	0.504626	0.347222	0.233645	0.0679348	0.268308	0.150466
Chitinophaga	0.174825	0.0971817	0.368324	0.0877963	0.213828	0.0997506	0.173618	0.107882	0.285481	0	0.504626	0.347222	0.0934579	0.203804	0.239099	0.181092
Deinococcus	0.174825	0.291545	0.184162	0.614574	0.320741	0.249377	0.305871	0.161803	0.203915	0.0854701	0	0.138889	0.046729	0.13587	0.101812	0.0729747
Rhodococcus	0.11655	0.194363	0.184162	0.351185	0.17819	0.349127	0.22893	0.0977717	0.122349	0.17094	0.252313	0.277778	0.0934579	0.13587	0.175451	0.0741731
Flammeovirga	0.2331	0.388727	0.276243	0.175593	0.0356379	0.0997506	0.201509	0.126628	0.163132	0.17094	0.252313	0.208333	0	0.271739	0.177743	0.0971432
Methylacidiphilum	0	0.0971817	0.092081	0.0877963	0.213828	0.299252	0.13169	0.106632	0.285481	0.17094	0.252313	0.138889	0.280374	0.339674	0.244612	0.075697
Candidatus_Blochmannia	0.174825	0.194363	0.460405	0.0877963	0.106914	0.199501	0.203968	0.133893	0.122349	0.17094	0.252313	0.208333	0.140187	0.13587	0.171665	0.0501067
Tolumonas	0.174825	0.485909	0.460405	0.0877963	0.106914	0.199501	0.252558	0.175994	0.0815661	0.0854701	0.0841043	0.0694444	0.280374	0.13587	0.122805	0.080546
Tannerella	0.174825	0.0971817	0.092081	0.175593	0.0712758	0.149626	0.126764	0.0455494	0.326264	0.25641	0.336417	0.138889	0.280374	0.13587	0.245704	0.0888915
Lutibacter	0.2331	0.388727	0.184162	0	0.142552	0.149626	0.183028	0.127337	0.040783	0.34188	0.168209	0.138889	0.046729	0.339674	0.179361	0.134663
Blattabacterium	0.0582751	0.485909	0.184162	0.263389	0.17819	0.149626	0.219925	0.146103	0.122349	0.17094	0.168209	0	0.233645	0.13587	0.138502	0.0780225
Histophilus	0.174825	0.0971817	0.276243	0.351185	0.142552	0.199501	0.206915	0.0926165	0.040783	0.0854701	0.252313	0.0694444	0.233645	0.203804	0.147577	0.0926345
Capnocytophaga	0.174825	0.0971817	0.276243	0.175593	0.0712758	0.199501	0.16577	0.0736941	0.203915	0.0854701	0.252313	0.138889	0.140187	0.271739	0.182086	0.0726666
Xenorhabdus	0.2331	0.777454	0.368324	0.175593	0.142552	0.0997506	0.299462	0.251981	0	0	0.0841043	0.0694444	0.046729	0.0679348	0.0447021	0.03662
Mesoplasma	0.11655	0.0971817	0.276243	0.351185	0.106914	0.199501	0.191263	0.104319	0.0815661	0.17094	0.336417	0.138889	0.0934579	0.0679348	0.148201	0.0999087
Stenotrophomonas	0.174825	0.0971817	0.276243	0.263389	0.106914	0.0997506	0.169717	0.0827638	0.203915	0.0854701	0.252313	0.208333	0	0.203804	0.158973	0.0957638
Desulfitobacterium	0.174825	0.194363	0.184162	0.263389	0.0712758	0.299252	0.197878	0.079156	0	0	0.168209	0.208333	0.046729	0.339674	0.127157	0.135827
Myxococcus	0.0582751	0	0.184162	0.263389	0.142552	0.149626	0.133001	0.0930154	0.122349	0.0854701	0.252313	0.208333	0.0934579	0.339674	0.1836	0.101192
Echinicola	0.2331	0.0971817	0.092081	0.263389	0.142552	0.249377	0.179613	0.0782004	0.122349	0.0854701	0.168209	0.208333	0.0934579	0.13587	0.135615	0.0465147
Acinetobacter	0.174825	0.388727	0.184162	0.175593	0.142552	0.199501	0.210893	0.0890918	0	0.0854701	0.168209	0.138889	0.0934579	0.13587	0.103649	0.0593724
Rubinisphaera	0.11655	0	0.184162	0.438982	0.213828	0.0997506	0.175545	0.148983	0.122349	0.0854701	0.168209	0.0694444	0.0934579	0.271739	0.135112	0.0754147
Syntrophobacter	0.11655	0.194363	0.184162	0.263389	0.17819	0.199501	0.189359	0.0470345	0.0815661	0.17094	0.0841043	0.208333	0.0934579	0.0679348	0.117723	0.0575283
Chroococcidiopsis	0.174825	0.194363	0.276243	0.0877963	0.0712758	0.0498753	0.142397	0.0874832	0.0815661	0.0854701	0.336417	0.208333	0	0.271739	0.163921	0.128964
Desulfosporosinus	0.2331	0.0971817	0.276243	0.263389	0.0712758	0.0997506	0.17349	0.0937033	0.122349	0.0854701	0.168209	0.0694444	0	0.339674	0.130858	0.116642
Belliella	0.174825	0.194363	0.184162	0.0877963	0.0712758	0.149626	0.143675	0.0521121	0.0815661	0.17094	0.0841043	0.277778	0.046729	0.271739	0.155476	0.101091
Erysipelothrix	0.0582751	0.291545	0.092081	0	0.17819	0.349127	0.161536	0.137077	0.0815661	0.25641	0.0841043	0.138889	0.0934579	0.13587	0.131716	0.0661255
Actinobacillus	0.0582751	0.388727	0.276243	0.0877963	0.17819	0.199501	0.198122	0.122116	0.040783	0	0.168209	0.208333	0.140187	0	0.0929186	0.0907847
Psychroflexus	0.0582751	0.194363	0.276243	0.351185	0.0356379	0.0498753	0.16093	0.133552	0.040783	0.17094	0.0841043	0.208333	0	0.13587	0.106672	0.0794324
Ornithobacterium	0.11655	0	0.368324	0.351185	0.142552	0.0997506	0.179727	0.147674	0.163132	0.0854701	0	0	0.046729	0.203804	0.0831893	0.0849874
Waddlia	0.174825	0.194363	0.276243	0.175593	0.0712758	0.149626	0.173654	0.0663584	0.122349	0	0.0841043	0.208333	0.046729	0.0679348	0.0882417	0.0714489
Dichelobacter	0.11655	0.0971817	0.368324	0.175593	0.0712758	0.149626	0.163092	0.107143	0.122349	0	0.0841043	0.138889	0.0934579	0.13587	0.0957783	0.0519365
Olsenella	0.11655	0.194363	0.276243	0	0.0712758	0.0997506	0.126364	0.0968451	0	0.25641	0.0841043	0.138889	0.0934579	0.203804	0.129444	0.0914828
Thermoanaerobacter	0.0582751	0	0.276243	0.175593	0.0356379	0.249377	0.132521	0.117155	0.040783	0	0.168209	0.138889	0.233645	0.13587	0.119566	0.0854658
Muricauda	0.11655	0.194363	0	0.175593	0.0712758	0.149626	0.117901	0.0724675	0.122349	0	0.168209	0.277778	0	0.203804	0.12869	0.111887
Pantoea	0.11655	0.194363	0	0.263389	0.0712758	0.149626	0.132534	0.0925325	0.122349	0.0854701	0.0841043	0.277778	0.0934579	0	0.110527	0.0915928
Caldicellulosiruptor	0.2331	0.0971817	0.184162	0.0877963	0.0712758	0.249377	0.153815	0.0783806	0.163132	0	0.168209	0.138889	0.046729	0	0.0861598	0.0797984
Tyzzerella	0.11655	0.194363	0	0.0877963	0.106914	0.349127	0.142458	0.118847	0.040783	0	0.252313	0.138889	0	0.13587	0.0946424	0.0993304
Anaerolinea	0.11655	0.0971817	0.184162	0.175593	0.106914	0.0498753	0.121713	0.0506182	0.040783	0	0.0841043	0.138889	0.140187	0.271739	0.112617	0.0953162
Nitrosomonas	0.174825	0	0.184162	0.0877963	0.17819	0.0997506	0.120787	0.0725975	0.0815661	0.0854701	0.0841043	0.208333	0	0.203804	0.110546	0.0808056
Aerococcus	0.11655	0.291545	0.276243	0.0877963	0.0712758	0	0.140568	0.117579	0.040783	0.17094	0	0.138889	0.046729	0.13587	0.0888684	0.068458
Pelosinus	0.11655	0.194363	0.092081	0.0877963	0.142552	0.149626	0.130495	0.040209	0.0815661	0.0854701	0	0.138889	0.140187	0.13587	0.0969969	0.0546091
Filifactor	0.174825	0.194363	0.092081	0.175593	0.106914	0.149626	0.1489	0.0410933	0.040783	0.17094	0	0.0694444	0.046729	0.13587	0.0772944	0.0640374
Gallibacterium	0.174825	0.388727	0.184162	0.0877963	0.0712758	0.0997506	0.167756	0.117876	0.0815661	0.0854701	0	0	0.046729	0.13587	0.0582724	0.0533446
Ehrlichia	0	0.194363	0.276243	0.175593	0	0.149626	0.132638	0.111132	0.040783	0.0854701	0.0841043	0.138889	0	0.203804	0.0921751	0.0719594
Pediococcus	0.0582751	0.0971817	0.092081	0.263389	0.0356379	0.0997506	0.107719	0.0803649	0	0	0	0.0694444	0.140187	0.475543	0.114196	0.185673
Thermoanaerobacterium	0.174825	0	0.276243	0.0877963	0.0712758	0.199501	0.13494	0.10021	0.0815661	0	0.0841043	0.208333	0	0.13587	0.0849789	0.0803261
Pedobacter	0.174825	0.0971817	0.184162	0.0877963	0	0.199501	0.123911	0.0765624	0.0815661	0	0.252313	0.138889	0.0934579	0	0.094371	0.0947671
Candidatus_Phytoplasma	0.0582751	0.194363	0.092081	0.0877963	0.0712758	0.0498753	0.0922778	0.0526058	0.0815661	0	0.252313	0.138889	0.0934579	0.13587	0.117016	0.0832389
Solitalea	0	0	0.184162	0	0.17819	0.0997506	0.077017	0.0894736	0	0.25641	0.168209	0.138889	0.140187	0.0679348	0.128605	0.087593
Algibacter	0.11655	0.388727	0.092081	0.175593	0.0356379	0.199501	0.168015	0.123045	0	0	0.0841043	0.0694444	0	0.0679348	0.0369139	0.0408298
Spiribacter	0.11655	0.194363	0	0.263389	0.0712758	0.0498753	0.115909	0.0976661	0.0815661	0	0.168209	0.208333	0	0.0679348	0.0876738	0.0858428
Finegoldia	0.0582751	0.194363	0.184162	0.0877963	0.0356379	0.249377	0.134935	0.0860356	0	0	0.0841043	0.208333	0.046729	0.0679348	0.0678502	0.0770105
Arcanobacterium	0.11655	0.0971817	0.184162	0	0.0356379	0	0.0722553	0.0733334	0.040783	0.17094	0.168209	0.138889	0.186916	0.0679348	0.128945	0.060431
Ilumatobacter	0.174825	0	0.184162	0.0877963	0.0712758	0.149626	0.111281	0.0712113	0.040783	0.0854701	0.0841043	0.138889	0.046729	0.13587	0.0886408	0.042031
Desulfohalobium	0.2331	0	0.184162	0	0.0356379	0.0498753	0.0837959	0.0998784	0.203915	0.0854701	0.0841043	0.0694444	0.046729	0.203804	0.115578	0.0697896
Buchnera	0.11655	0.194363	0.092081	0.0877963	0.0356379	0.0498753	0.0960507	0.0564825	0.0815661	0.17094	0.0841043	0.0694444	0.046729	0.13587	0.0981089	0.0461771
Planctopirus	0.11655	0.194363	0.092081	0.175593	0.142552	0.0997506	0.136815	0.0415548	0.040783	0.0854701	0.0841043	0	0.046729	0.0679348	0.0541702	0.0323549
Rhizobium	0.0582751	0.194363	0.092081	0.175593	0	0.299252	0.136594	0.107786	0.0815661	0	0	0.138889	0.0934579	0	0.0523188	0.0604218
Leptospira	0.0582751	0.0971817	0	0.175593	0.17819	0.0498753	0.0931857	0.071848	0.163132	0.0854701	0.168209	0.0694444	0	0.0679348	0.092365	0.0639707
Atopobium	0.174825	0	0.184162	0	0.142552	0.0997506	0.100215	0.0830572	0.0815661	0.0854701	0.0841043	0.138889	0.046729	0.0679348	0.0841155	0.030555
Pontibacter	0.11655	0	0.184162	0.351185	0.0356379	0.0997506	0.131214	0.125497	0.040783	0	0	0.138889	0	0.13587	0.0525902	0.0675567
Dyadobacter	0.11655	0.194363	0.092081	0.175593	0	0	0.0964312	0.0835211	0.040783	0.0854701	0.0841043	0.208333	0.0934579	0	0.0853581	0.0699472
Persicobacter	0.0582751	0.0971817	0.184162	0.0877963	0.0356379	0.199501	0.110426	0.0668908	0.040783	0.0854701	0.0841043	0.138889	0	0.0679348	0.0695302	0.0467771
Desulfotalea	0.0582751	0.0971817	0.092081	0	0.142552	0.0997506	0.08164	0.048166	0.122349	0	0.168209	0.0694444	0.140187	0.0679348	0.0946873	0.0609251
Algoriphagus	0	0.194363	0.092081	0.175593	0	0.0498753	0.0853187	0.0847357	0.040783	0	0.252313	0.0694444	0.046729	0.13587	0.0908565	0.0908431
Bdellovibrio	0.0582751	0.0971817	0.092081	0	0.142552	0	0.0650149	0.0570588	0.0815661	0	0.168209	0.208333	0.140187	0.0679348	0.111038	0.0756841
Fermentimonas	0.0582751	0	0.092081	0.175593	0.142552	0.0498753	0.086396	0.0643904	0.122349	0.0854701	0	0.138889	0.046729	0.13587	0.0882178	0.0557036
Aggregatibacter	0.11655	0.194363	0.184162	0	0.106914	0	0.100332	0.0852159	0.040783	0	0.168209	0.0694444	0.0934579	0.0679348	0.0733048	0.05637
Desulfurivibrio	0.174825	0.0971817	0	0.175593	0.0356379	0.149626	0.105477	0.0744932	0	0	0.0841043	0.208333	0.046729	0.0679348	0.0678502	0.0770105
Arcobacter	0.2331	0.0971817	0.092081	0.175593	0.0356379	0.0997506	0.122224	0.0702562	0	0	0.168209	0.0694444	0.046729	0	0.047397	0.0660627
Halorhodospira	0.11655	0.0971817	0.092081	0	0.0712758	0.0498753	0.0711607	0.0416938	0.0815661	0.0854701	0.168209	0.0694444	0.046729	0.13587	0.0978813	0.0452426
Rhodobacter	0	0	0.184162	0.0877963	0.0356379	0.0498753	0.0595786	0.0694029	0.122349	0.0854701	0.168209	0.277778	0	0	0.108968	0.106288
Helicobacter	0.11655	0.194363	0	0.175593	0.0712758	0.0997506	0.109589	0.0709452	0	0.0854701	0.0841043	0.0694444	0.046729	0.0679348	0.0589471	0.0320979
Coprothermobacter	0	0	0.092081	0.0877963	0.0356379	0.0498753	0.0442318	0.0405118	0.122349	0	0.252313	0.208333	0.0934579	0.0679348	0.124065	0.0927697
Peptoniphilus	0.11655	0.0971817	0	0.263389	0	0.0498753	0.0878327	0.0985921	0.040783	0	0.0841043	0.277778	0	0.0679348	0.0784333	0.103539
Flexibacter	0.174825	0	0.092081	0.0877963	0.0712758	0	0.0709964	0.0657089	0.0815661	0.17094	0.0841043	0.0694444	0.0934579	0.0679348	0.0945746	0.0386083
Collimonas	0.0582751	0	0.184162	0.0877963	0.0356379	0.199501	0.0942288	0.0810139	0.0815661	0	0.252313	0.0694444	0	0	0.0672206	0.0980058
Thermobacillus	0.0582751	0.194363	0.092081	0.0877963	0.0356379	0.0997506	0.0946507	0.0544572	0.040783	0.0854701	0.0841043	0.0694444	0.046729	0.0679348	0.0657443	0.0185975
Parvimonas	0.0582751	0	0.092081	0.263389	0.142552	0.0997506	0.109341	0.089204	0.0815661	0.0854701	0	0	0	0.13587	0.0504843	0.0585264
Lactococcus	0	0.0971817	0	0.175593	0.106914	0	0.0632814	0.0744049	0.040783	0.0854701	0.168209	0.208333	0	0.0679348	0.0951216	0.0787295
Gilliamella	0.11655	0.0971817	0.092081	0.0877963	0.0712758	0.0498753	0.0857934	0.0228914	0.0815661	0	0.168209	0.138889	0.046729	0	0.0725654	0.0704648
Desulfomonile	0.0582751	0.0971817	0.184162	0.0877963	0.0356379	0	0.0771755	0.0632421	0.040783	0.0854701	0.0841043	0.138889	0	0.13587	0.0808526	0.0539809
Moorella	0	0	0.276243	0.0877963	0	0.0997506	0.0772983	0.107813	0	0.17094	0.0841043	0	0.0934579	0.13587	0.0807287	0.0698374
Propionibacterium	0	0	0	0	0.0712758	0.149626	0.036817	0.0621856	0.163132	0.0854701	0.0841043	0.0694444	0.186916	0.13587	0.120823	0.0482132
Thermodesulfobium	0.11655	0	0	0.175593	0.0356379	0	0.0546301	0.0745387	0.122349	0	0.168209	0.138889	0.046729	0.13587	0.102008	0.064443
Ignavibacterium	0.174825	0	0.092081	0.175593	0.0712758	0.0498753	0.0939417	0.0699901	0.0815661	0	0.0841043	0.138889	0	0.0679348	0.0620823	0.0538637
Erwinia	0	0.194363	0	0.0877963	0.106914	0.149626	0.0897832	0.0786608	0.040783	0	0.168209	0.0694444	0.046729	0.0679348	0.0655166	0.0562567
Sodalis	0.0582751	0.194363	0.092081	0.0877963	0.0356379	0.0498753	0.0863382	0.0572576	0.122349	0.0854701	0.0841043	0.0694444	0.046729	0	0.0680161	0.0414655
Enterobacter	0.0582751	0.194363	0.092081	0	0.0712758	0.0997506	0.0859577	0.0637968	0.0815661	0	0	0.138889	0.186916	0	0.0678951	0.0815134
Moritella	0.11655	0.0971817	0.184162	0.0877963	0.0356379	0	0.086888	0.0642261	0	0.0854701	0.168209	0.0694444	0	0.0679348	0.0651763	0.0625287
Wigglesworthia	0.11655	0.0971817	0.092081	0.0877963	0.0356379	0.0997506	0.0881663	0.0275529	0.040783	0	0.0841043	0.138889	0.046729	0.0679348	0.0630733	0.0468106
Croceibacter	0.11655	0	0.092081	0.175593	0.106914	0.0498753	0.0901688	0.060052	0.040783	0.0854701	0.168209	0.0694444	0	0	0.060651	0.0632673
Mycobacterium	0.0582751	0.0971817	0.092081	0	0.106914	0.149626	0.0840129	0.050574	0.040783	0	0	0.347222	0	0	0.0646675	0.139381
Cyanothece	0.11655	0.291545	0.092081	0.0877963	0.0712758	0	0.109875	0.0973808	0	0	0	0.0694444	0.0934579	0.0679348	0.0384729	0.043107
Clostridioides	0.0582751	0.194363	0.092081	0.175593	0.0356379	0.0498753	0.100971	0.0679289	0	0.0854701	0.0841043	0	0.046729	0.0679348	0.047373	0.0392739
Enterococcus	0.174825	0.194363	0.092081	0	0.0712758	0	0.0887576	0.0832258	0.040783	0.0854701	0	0.0694444	0.0934579	0.0679348	0.059515	0.0343168
Thermosediminibacter	0.0582751	0.194363	0	0.175593	0.0356379	0.0997506	0.0939366	0.0778224	0	0	0	0.277778	0.046729	0	0.0540845	0.11117
Rhodoplanes	0.11655	0	0.092081	0.0877963	0.0356379	0.0498753	0.0636568	0.0429314	0.0815661	0.0854701	0.0841043	0.138889	0.046729	0.0679348	0.0841155	0.030555
Marinobacter	0.0582751	0	0.092081	0	0.0712758	0.0997506	0.0535638	0.0440247	0	0.17094	0.168209	0	0.046729	0.13587	0.0869579	0.08098
Saccharophagus	0.0582751	0.194363	0.092081	0	0.0356379	0.0498753	0.0717055	0.0671709	0.040783	0	0.0841043	0.138889	0.140187	0	0.0673272	0.0640025
Syntrophobotulus	0	0.0971817	0.184162	0.0877963	0.106914	0.0997506	0.0959674	0.0586352	0.0815661	0.0854701	0	0	0	0.0679348	0.0391618	0.043293
Proteus	0.0582751	0.194363	0.092081	0.0877963	0.0356379	0.0498753	0.0863382	0.0572576	0.040783	0	0.0841043	0.0694444	0.0934579	0	0.047965	0.0412065
Stigmatella	0	0.0971817	0.092081	0.175593	0.0356379	0	0.0667489	0.0682548	0.0815661	0.0854701	0.168209	0.0694444	0	0	0.0674482	0.0628956
Agarivorans	0.11655	0.0971817	0.092081	0.175593	0.0356379	0.0498753	0.0944865	0.0500627	0.0815661	0	0.0841043	0.0694444	0	0	0.0391858	0.0432109
Fusobacterium	0.0582751	0.194363	0.092081	0	0	0.0997506	0.0740784	0.0730433	0	0.0854701	0.0841043	0.0694444	0.046729	0.0679348	0.0589471	0.0320979
Escherichia	0	0.0971817	0.184162	0	0.0712758	0.149626	0.0837076	0.0758767	0.040783	0	0.0841043	0.0694444	0.0934579	0	0.047965	0.0412065
Ectothiorhodospira	0.0582751	0.194363	0.092081	0.0877963	0.0356379	0.0498753	0.0863382	0.0572576	0	0.0854701	0	0.0694444	0.046729	0.0679348	0.0449297	0.036917
Dictyoglomus	0.0582751	0.0971817	0	0.0877963	0	0.0997506	0.0571673	0.0466692	0	0.0854701	0	0.138889	0	0.203804	0.0713606	0.086692
Anaerococcus	0	0.194363	0.092081	0.0877963	0.0356379	0.0997506	0.0849382	0.0661778	0.0815661	0.0854701	0	0	0	0.0679348	0.0391618	0.043293
Thermanaerovibrio	0.0582751	0.0971817	0.092081	0.175593	0.106914	0	0.0883407	0.0578931	0.0815661	0	0.0841043	0	0.046729	0	0.0353999	0.0409664
Flavisolibacter	0.0582751	0.0971817	0.092081	0.175593	0.0712758	0	0.082401	0.0574328	0.0815661	0	0	0.0694444	0.0934579	0	0.0407447	0.045275
Marichromatium	0	0.194363	0.092081	0	0.0356379	0.0498753	0.061993	0.0734233	0.0815661	0.0854701	0.0841043	0	0.046729	0.0679348	0.0609674	0.0332515
Actinomyces	0.0582751	0	0	0	0.0712758	0.0997506	0.0382169	0.0439618	0.0815661	0.0854701	0.0841043	0.0694444	0.046729	0.13587	0.0838639	0.0293238
Francisella	0	0.0971817	0	0.175593	0.0712758	0.0997506	0.0739668	0.0670537	0	0	0.168209	0	0.046729	0.0679348	0.0471454	0.0659647
Rubrobacter	0.0582751	0	0.368324	0	0	0.0997506	0.087725	0.143412	0.040783	0	0.0841043	0.0694444	0	0	0.0323886	0.0381187
Pseudanabaena	0.0582751	0	0.092081	0.175593	0	0	0.0543248	0.0707115	0.040783	0.0854701	0.0841043	0.0694444	0.046729	0.0679348	0.0657443	0.0185975
Pirellula	0	0.0971817	0.092081	0	0	0.0498753	0.0398563	0.0466467	0.040783	0	0.168209	0	0	0.271739	0.0801218	0.114265
Phycisphaera	0.0582751	0	0.092081	0.0877963	0.0712758	0.0997506	0.0681965	0.0366305	0.040783	0	0.0841043	0.0694444	0.046729	0.0679348	0.0514993	0.0298161
Pelagibacterium	0.0582751	0	0.184162	0.0877963	0.0356379	0	0.0609786	0.0692526	0.040783	0.17094	0	0.0694444	0	0.0679348	0.0581837	0.0632604
Chlorobium	0.0582751	0.0971817	0.092081	0	0.106914	0.0498753	0.0673878	0.0399764	0.040783	0.0854701	0	0.0694444	0.046729	0.0679348	0.0517269	0.0301185
Streptomyces	0.0582751	0	0	0	0.142552	0	0.0334711	0.0583011	0.040783	0.17094	0.252313	0	0.046729	0	0.0851275	0.103198
Arthrobacter	0	0.0971817	0.092081	0.175593	0.0356379	0.0997506	0.083374	0.0604465	0.163132	0	0	0	0.046729	0	0.0349769	0.0655064
Haemophilus	0.0582751	0	0.092081	0	0.0712758	0.149626	0.0618763	0.0572206	0	0	0	0.208333	0.046729	0.0679348	0.0538328	0.0810107
Flavobacterium	0	0.0971817	0	0	0.106914	0.0997506	0.050641	0.0555661	0.163132	0	0.0841043	0.0694444	0	0.0679348	0.0641026	0.0607757
Candidatus_Desulforudis	0.0582751	0	0	0	0.0356379	0.0997506	0.0322773	0.0409031	0.040783	0	0.0841043	0.138889	0.0934579	0.13587	0.082184	0.0542155
Halobacteriovorax	0.0582751	0.0971817	0	0	0.0712758	0.0997506	0.0544139	0.0449566	0	0	0.0841043	0.138889	0	0.13587	0.0598105	0.0683527
Candidatus_Amoebophilus	0.0582751	0	0.092081	0.0877963	0.0356379	0.0997506	0.0622568	0.0388532	0.040783	0	0.0841043	0.0694444	0.046729	0.0679348	0.0514993	0.0298161
Aeromonas	0.0582751	0.194363	0	0.0877963	0.0356379	0	0.0626788	0.0729104	0.0815661	0.0854701	0	0.0694444	0	0.0679348	0.0507359	0.0398774
Akkermansia	0.0582751	0	0	0.175593	0.106914	0.0498753	0.0651095	0.0673964	0	0.0854701	0.0841043	0.0694444	0.046729	0	0.0476246	0.0394364
Burkholderia	0	0	0.184162	0	0.142552	0.0997506	0.0710774	0.0823102	0.040783	0	0	0.0694444	0	0.13587	0.0410162	0.054502
Octadecabacter	0.11655	0	0.092081	0.0877963	0.0712758	0.149626	0.0862215	0.0502678	0	0	0.0841043	0.0694444	0	0	0.0255915	0.0399162
Cronobacter	0	0.0971817	0.092081	0	0.0712758	0.0498753	0.0517357	0.0434316	0.040783	0	0.0841043	0.138889	0.0934579	0	0.059539	0.0556631
Niastella	0	0.0971817	0.184162	0.0877963	0	0.0997506	0.0781485	0.0698216	0.040783	0.0854701	0	0.0694444	0	0	0.0326163	0.0384916
Zymomonas	0	0.0971817	0.092081	0.175593	0.0356379	0	0.0667489	0.0682548	0.040783	0	0.0841043	0.0694444	0	0.0679348	0.0437111	0.0366347
Mahella	0	0	0.092081	0.0877963	0	0.149626	0.0549172	0.0639994	0.040783	0	0.0841043	0.138889	0	0.0679348	0.0552852	0.0534852
Aliivibrio	0.11655	0.0971817	0.092081	0.0877963	0.0356379	0.0498753	0.0798537	0.0307025	0.040783	0	0.0841043	0	0.046729	0	0.0286027	0.0346748
Dickeya	0.0582751	0.194363	0	0	0.0712758	0.199501	0.0872359	0.0898816	0	0	0	0.0694444	0.046729	0	0.0193622	0.030844
Cloacibacillus	0.11655	0.0971817	0.092081	0	0.0712758	0	0.0628481	0.0507702	0.0815661	0.17094	0	0	0	0	0.0420844	0.0710591
Frateuria	0.0582751	0	0.184162	0	0.0712758	0	0.0522855	0.0720961	0	0.0854701	0	0	0.0934579	0.13587	0.0524663	0.059973
Janthinobacterium	0	0	0	0	0.0356379	0.149626	0.0308773	0.0598958	0.122349	0.0854701	0	0.138889	0.0934579	0	0.073361	0.0600132
Nonlabens	0	0.0971817	0.092081	0.175593	0	0.149626	0.0857469	0.0735238	0.040783	0	0	0.0694444	0	0	0.0183712	0.0298689
Nostoc	0	0.0971817	0.092081	0	0.106914	0	0.0493628	0.0542838	0.040783	0.17094	0	0.0694444	0.046729	0	0.0546494	0.063199
Pararhodospirillum	0.0582751	0	0	0.0877963	0.0712758	0.0498753	0.0445371	0.0367985	0	0	0.168209	0.0694444	0.046729	0.0679348	0.0587195	0.0620122
Anoxybacillus	0.0582751	0	0	0	0.0356379	0.0997506	0.0322773	0.0409031	0	0.0854701	0.0841043	0.138889	0.046729	0.0679348	0.0705212	0.0461045
Sulfurihydrogenibium	0	0.194363	0	0	0	0.0498753	0.0407065	0.077875	0.040783	0.17094	0.0841043	0.0694444	0	0	0.0608787	0.0640977
Sphingomonas	0	0	0.092081	0.0877963	0.0356379	0.0997506	0.0525443	0.0465659	0	0.0854701	0.0841043	0	0.046729	0.0679348	0.047373	0.0392739
Thermosipho	0	0	0.092081	0.0877963	0	0.0498753	0.0382921	0.0444453	0.040783	0.17094	0.0841043	0	0	0.0679348	0.060627	0.0640603
Alteromonas	0.0582751	0.0971817	0	0.0877963	0.0712758	0.0997506	0.0690466	0.0373478	0	0	0.0841043	0	0.0934579	0	0.0295937	0.0459417
Dehalococcoides	0.0582751	0	0	0	0.0356379	0.0997506	0.0322773	0.0409031	0.040783	0	0.0841043	0.138889	0.046729	0.0679348	0.0630733	0.0468106
Halothiobacillus	0.0582751	0.194363	0	0	0.0356379	0.0997506	0.0646712	0.0738908	0	0	0.0841043	0.0694444	0	0	0.0255915	0.0399162
Alcanivorax	0	0	0	0	0.0712758	0.0498753	0.0201919	0.0320048	0.040783	0.0854701	0.168209	0.0694444	0.046729	0	0.0684392	0.0568597
Denitrobacterium	0	0.194363	0	0	0.0356379	0	0.0383336	0.0777566	0	0.0854701	0	0.208333	0	0	0.0489672	0.0852305
Eggerthella	0	0	0.092081	0	0.106914	0.0997506	0.0497909	0.0547446	0.0815661	0	0	0.138889	0	0	0.0367425	0.0597379
Rhodothermus	0.0582751	0.0971817	0	0.175593	0.0356379	0	0.0611146	0.0671315	0	0	0.0841043	0	0	0.0679348	0.0253398	0.0395879
Slackia	0.11655	0	0.092081	0.0877963	0.0356379	0	0.0553442	0.0503253	0.040783	0	0	0.0694444	0	0.0679348	0.0296937	0.0340899
Legionella	0.0582751	0	0	0	0.0356379	0	0.0156522	0.0252828	0.122349	0	0.0841043	0	0.140187	0.0679348	0.0690958	0.0594389
Halanaerobium	0	0.194363	0	0.0877963	0.0356379	0	0.0529663	0.07736	0.040783	0	0	0	0	0.13587	0.0294421	0.0546311
Thermus	0.0582751	0	0	0.175593	0.0356379	0.0498753	0.0532302	0.0647853	0.040783	0.0854701	0	0	0.046729	0	0.0288303	0.0351137
Micavibrio	0	0.0971817	0.092081	0	0.0356379	0.0498753	0.045796	0.0426548	0	0	0.168209	0	0.046729	0	0.0358229	0.0674952
Plesiomonas	0.11655	0	0	0.0877963	0	0	0.0340577	0.0535398	0	0	0.168209	0	0.046729	0.0679348	0.0471454	0.0659647
Caldisericum	0	0	0	0.0877963	0.0356379	0.0997506	0.0371975	0.046101	0.040783	0	0.0841043	0.0694444	0	0.0679348	0.0437111	0.0366347
Spirosoma	0.0582751	0.0971817	0	0.0877963	0.0712758	0	0.0524215	0.0427566	0.0815661	0	0.0841043	0	0	0	0.0276117	0.0427834
Halomonas	0	0.0971817	0	0	0.0712758	0	0.0280763	0.0442603	0.122349	0	0	0.138889	0.046729	0	0.0513278	0.0642429
Arsenophonus	0	0.0971817	0.092081	0	0.0356379	0.0997506	0.0541086	0.0481187	0.0815661	0	0	0.0694444	0	0	0.0251684	0.0391787
Dactylococcopsis	0.0582751	0	0	0.0877963	0	0.0997506	0.0409703	0.0468678	0	0	0	0	0.0934579	0.13587	0.0382213	0.060712
Desulfarculus	0	0	0.092081	0	0	0.0997506	0.0319719	0.0495901	0.040783	0.0854701	0.0841043	0.0694444	0	0	0.0466336	0.039538
Thioflavicoccus	0.0582751	0.0971817	0	0	0	0.199501	0.0591597	0.079551	0	0	0	0.0694444	0.046729	0	0.0193622	0.030844
Ochrobactrum	0.0582751	0	0	0	0	0.149626	0.0346502	0.0609592	0.040783	0	0.0841043	0.0694444	0	0.0679348	0.0437111	0.0366347
Komagataeibacter	0.0582751	0	0	0	0.0356379	0.0997506	0.0322773	0.0409031	0	0	0	0.208333	0	0.0679348	0.0460447	0.0840205
Candidatus_Endolissoclinum	0	0	0	0.175593	0	0.0498753	0.037578	0.0704949	0.040783	0	0.0841043	0.0694444	0.046729	0	0.0401768	0.0348077
Mannheimia	0	0.194363	0.092081	0	0	0	0.0477407	0.080723	0.040783	0	0	0.138889	0	0	0.0299453	0.0558087
Symbiobacterium	0.0582751	0.0971817	0	0	0	0.0498753	0.034222	0.0407454	0.040783	0	0.0841043	0	0	0.13587	0.0434595	0.0563293
Edwardsiella	0	0.194363	0	0	0	0	0.0323939	0.0793486	0	0.0854701	0	0.138889	0.046729	0	0.0451813	0.0574991
Nocardiopsis	0.0582751	0.0971817	0	0.0877963	0.0356379	0.0997506	0.0631069	0.0396832	0.0815661	0	0	0	0	0	0.0135943	0.0332992
Yersinia	0	0.194363	0	0	0.0356379	0.0498753	0.0466461	0.0754713	0	0	0.0841043	0	0.0934579	0	0.0295937	0.0459417
Acetobacterium	0	0.0971817	0	0	0.0712758	0	0.0280763	0.0442603	0.0815661	0.0854701	0	0	0.046729	0.0679348	0.04695	0.03881
Emticicia	0.0582751	0.0971817	0	0	0.0356379	0.0498753	0.0401617	0.0372025	0.040783	0	0.168209	0	0	0	0.0348319	0.0673466
Faecalibaculum	0.0582751	0	0	0.0877963	0	0.0997506	0.0409703	0.0468678	0	0	0.0841043	0.0694444	0.046729	0	0.0333796	0.0384564
Acidobacterium	0	0	0	0.0877963	0.0712758	0.0498753	0.0348246	0.0399987	0.0815661	0	0.0841043	0	0	0.0679348	0.0389342	0.0430034
Marinomonas	0	0	0.184162	0	0.0712758	0.0997506	0.0591981	0.0747257	0.0815661	0	0	0	0	0	0.0135943	0.0332992
Bartonella	0	0.0971817	0	0	0.0356379	0	0.0221366	0.0394314	0.040783	0	0.168209	0	0.0934579	0	0.0504083	0.0684775
Cedecea	0.0582751	0.0971817	0.092081	0	0.0356379	0.0997506	0.0638211	0.0402509	0	0	0	0	0.046729	0	0.00778816	0.019077
Acetobacter	0	0	0.092081	0	0.0712758	0.0498753	0.0355387	0.0411551	0.0815661	0.0854701	0	0	0.046729	0	0.0356275	0.0412937
Candidatus_Paracaedibacter	0.0582751	0.0971817	0	0	0.106914	0.0498753	0.052041	0.0458449	0	0	0	0	0.046729	0.0679348	0.0191106	0.030356
Ferrimonas	0.0582751	0.0971817	0	0	0.0356379	0.0997506	0.0484742	0.0446363	0.040783	0	0	0	0.0934579	0	0.0223735	0.0384557
Magnetococcus	0	0	0	0.0877963	0.0712758	0.0498753	0.0348246	0.0399987	0.0815661	0.0854701	0	0	0.046729	0	0.0356275	0.0412937
Synechocystis	0	0	0.092081	0	0.0356379	0.0997506	0.0379116	0.0470647	0.040783	0	0.0841043	0.0694444	0	0	0.0323886	0.0381187
Weissella	0.0582751	0	0	0.0877963	0	0.0997506	0.0409703	0.0468678	0.040783	0.0854701	0	0	0.046729	0	0.0288303	0.0351137
Filomicrobium	0.0582751	0.0971817	0	0.0877963	0	0	0.0405422	0.0462308	0.0815661	0	0	0	0.0934579	0	0.0291707	0.0453472
Candidatus_Portiera	0.0582751	0.194363	0	0	0	0.0498753	0.050419	0.0753767	0	0	0	0	0.046729	0.0679348	0.0191106	0.030356
Asticcacaulis	0	0	0	0.0877963	0.0712758	0	0.026512	0.0414032	0.040783	0.0854701	0.0841043	0	0.046729	0	0.0428477	0.0379735
Gluconobacter	0	0	0	0.0877963	0	0.0498753	0.0229453	0.0375149	0.040783	0	0.168209	0.0694444	0	0	0.046406	0.0661193
Methylobacterium	0.0582751	0	0.092081	0	0.0356379	0.0498753	0.0393116	0.0356654	0	0.0854701	0	0	0.0934579	0	0.0298213	0.046268
Azoarcus	0	0	0	0.0877963	0.0712758	0.0997506	0.0431371	0.0481119	0	0	0.0841043	0.0694444	0	0	0.0255915	0.0399162
Candidatus_Cardinium	0.11655	0	0	0	0	0	0.019425	0.0475814	0	0	0.0841043	0.138889	0	0.0679348	0.048488	0.0580901
Chlorobaculum	0.0582751	0	0	0.0877963	0.0356379	0.0997506	0.04691	0.042711	0.040783	0	0.0841043	0	0	0	0.0208146	0.0350352
Candidatus_Xiphinematobacter	0.11655	0.0971817	0	0.0877963	0.0356379	0	0.0561943	0.051107	0	0	0	0	0	0.0679348	0.0113225	0.0277343
Leadbetterella	0	0	0	0	0.0356379	0.0997506	0.0225648	0.040411	0.122349	0	0	0.0694444	0	0.0679348	0.0432881	0.0513105
Geobacillus	0.0582751	0	0.092081	0.175593	0	0	0.0543248	0.0707115	0	0	0	0	0	0.0679348	0.0113225	0.0277343
Caldanaerobacter	0	0	0	0.0877963	0	0.149626	0.0395704	0.0643447	0	0	0.0841043	0.0694444	0	0	0.0255915	0.0399162
Peptoclostridium	0	0	0	0.0877963	0	0.0997506	0.0312578	0.0485717	0.040783	0.0854701	0	0.0694444	0	0	0.0326163	0.0384916
Rhodospirillum	0	0	0.092081	0	0.0356379	0	0.0212865	0.0374974	0	0	0	0.0694444	0.046729	0.13587	0.0420072	0.054551
Cyclobacterium	0	0	0	0	0.0356379	0	0.00593965	0.0145491	0.040783	0	0	0.0694444	0.0934579	0.13587	0.0565925	0.0537856
Kosmotoga	0.0582751	0	0.092081	0.0877963	0.0356379	0.0997506	0.0622568	0.0388532	0	0	0	0	0	0	0	0
Vulgatibacter	0	0	0.092081	0.175593	0.0356379	0	0.0505519	0.0710616	0	0	0	0.0694444	0	0	0.0115741	0.0283506
Thioalkalivibrio	0.0582751	0	0	0.0877963	0	0.0498753	0.0326578	0.0379277	0.122349	0	0	0	0.046729	0	0.0281797	0.0497762
Photobacterium	0	0	0	0	0.0712758	0	0.0118793	0.0290982	0.040783	0	0.252313	0	0	0	0.0488493	0.101002
Alkaliphilus	0.11655	0	0.092081	0	0	0	0.0347719	0.0544212	0	0	0.0841043	0.0694444	0	0	0.0255915	0.0399162
Serratia	0	0.0971817	0.092081	0	0.0712758	0.0997506	0.0600482	0.0475792	0	0	0	0	0	0	0	0
Rickettsia	0	0	0	0	0.0356379	0.0498753	0.0142522	0.0225338	0	0	0	0.138889	0	0.13587	0.0457931	0.0709488
Prosthecochloris	0.0582751	0	0	0	0.0356379	0.149626	0.0405898	0.0585982	0	0	0	0.0694444	0.046729	0	0.0193622	0.030844
Pelobacter	0	0	0	0	0.0356379	0	0.00593965	0.0145491	0.122349	0.0854701	0	0.0694444	0.046729	0	0.0539988	0.0485497
Simkania	0	0	0	0	0	0	0	0	0	0.0854701	0.0841043	0.138889	0.046729	0	0.0591987	0.0544527
Candidatus_Puniceispirillum	0.11655	0	0.092081	0	0.0356379	0	0.0407115	0.0517462	0.040783	0	0	0	0	0.0679348	0.0181196	0.0293546
Candidatus_Cloacimonas	0	0	0	0	0.0356379	0	0.00593965	0.0145491	0	0.0854701	0	0.0694444	0.0934579	0.0679348	0.0527179	0.0419575
Sediminicola	0.11655	0	0	0.0877963	0.0356379	0	0.0399974	0.0509184	0.040783	0	0	0.0694444	0	0	0.0183712	0.0298689
Owenweeksia	0	0	0	0.175593	0	0	0.0292654	0.0716854	0	0.0854701	0.0841043	0	0	0	0.0282624	0.043786
Leptotrichia	0.0582751	0.0971817	0	0.0877963	0	0.0997506	0.0571673	0.0466692	0	0	0	0	0	0	0	0
Klebsiella	0.11655	0.0971817	0	0	0.0356379	0	0.0415616	0.0527903	0	0	0	0	0.0934579	0	0.0155763	0.038154
Candidatus_Liberibacter	0.0582751	0.0971817	0.184162	0	0	0	0.0566031	0.0742057	0	0	0	0	0	0	0	0
Idiomarina	0	0	0	0	0.0356379	0.0997506	0.0225648	0.040411	0	0	0.0841043	0.0694444	0.046729	0	0.0333796	0.0384564
Woeseia	0.0582751	0	0.092081	0	0	0.0498753	0.0333719	0.0391927	0.040783	0	0	0	0.0934579	0	0.0223735	0.0384557
Polaribacter	0	0.194363	0	0	0	0	0.0323939	0.0793486	0	0	0	0.0694444	0	0.0679348	0.0228965	0.0354744
Anaeromyxobacter	0.0582751	0	0	0	0.0712758	0	0.0215918	0.0337016	0	0	0.0841043	0.0694444	0.046729	0	0.0333796	0.0384564
Thioalkalimicrobium	0.11655	0	0	0	0	0.0498753	0.0277376	0.0478649	0	0	0.0841043	0.0694444	0	0	0.0255915	0.0399162
Candidatus_Pelagibacter	0	0.0971817	0	0	0	0.149626	0.0411346	0.0658481	0	0	0	0.0694444	0	0	0.0115741	0.0283506
Niabella	0	0.0971817	0	0.175593	0.0356379	0	0.051402	0.0716856	0	0	0	0	0	0	0	0
Gemella	0.0582751	0	0	0	0.0356379	0	0.0156522	0.0252828	0.040783	0	0.168209	0	0	0	0.0348319	0.0673466
Desulfobulbus	0.0582751	0	0	0.0877963	0	0	0.0243452	0.0388537	0.0815661	0	0	0	0	0.0679348	0.0249168	0.0388409
Dehalogenimonas	0.11655	0	0.092081	0	0	0	0.0347719	0.0544212	0	0	0.0841043	0	0	0	0.0140174	0.0343354
Halotalea	0.0582751	0.0971817	0	0	0.0356379	0.0997506	0.0484742	0.0446363	0	0	0	0	0	0	0	0
Paraburkholderia	0.0582751	0.0971817	0	0	0.0356379	0.0997506	0.0484742	0.0446363	0	0	0	0	0	0	0	0
Allochromatium	0	0	0	0.0877963	0	0.0498753	0.0229453	0.0375149	0.0815661	0	0	0.0694444	0	0	0.0251684	0.0391787
Candidatus_Arthromitus	0	0	0.184162	0	0	0.0997506	0.0473188	0.0780147	0	0	0	0	0	0	0	0
Neisseria	0.0582751	0	0	0	0.0712758	0	0.0215918	0.0337016	0	0.0854701	0	0	0	0.0679348	0.0255675	0.0399952
Dehalobacter	0	0.0971817	0	0	0.0356379	0.149626	0.0470743	0.0629386	0	0	0	0	0	0	0	0
Teredinibacter	0	0.194363	0	0	0	0	0.0323939	0.0793486	0.040783	0	0	0	0.046729	0	0.0145853	0.0226736
Desulfobacterium	0	0	0	0	0.0356379	0.0498753	0.0142522	0.0225338	0.0815661	0	0	0	0.046729	0.0679348	0.032705	0.0375075
Sulfurospirillum	0	0.194363	0	0	0.0356379	0.0498753	0.0466461	0.0754713	0	0	0	0	0	0	0	0
Ureaplasma	0	0.0971817	0	0	0.0356379	0.0997506	0.0387617	0.0482695	0.040783	0	0	0	0	0	0.00679717	0.0166496
Taylorella	0	0	0	0	0	0.0498753	0.00831255	0.0203615	0.040783	0	0.0841043	0	0.0934579	0	0.0363909	0.0436472
Granulicella	0	0	0	0	0	0.149626	0.0249377	0.0610845	0	0	0	0.0694444	0.046729	0	0.0193622	0.030844
Adlercreutzia	0	0	0	0	0.0356379	0.0997506	0.0225648	0.040411	0.040783	0.0854701	0	0	0	0	0.0210422	0.0355296
Gynuella	0.0582751	0.194363	0	0	0	0	0.0421064	0.0781479	0	0	0	0	0	0	0	0
Maribacter	0	0.0971817	0	0	0.0712758	0	0.0280763	0.0442603	0	0	0.0841043	0	0	0	0.0140174	0.0343354
Pseudopedobacter	0.11655	0	0	0	0	0	0.019425	0.0475814	0	0	0	0	0	0.13587	0.0226449	0.0554685
Sphingopyxis	0.0582751	0	0	0	0	0.0498753	0.0180251	0.0280504	0	0	0	0.138889	0	0	0.0231481	0.0567012
Sandaracinus	0.0582751	0	0	0.175593	0	0	0.0389779	0.0708704	0	0	0	0	0	0	0	0
Martelella	0	0	0.092081	0	0.0712758	0	0.0272261	0.0426886	0	0	0	0.0694444	0	0	0.0115741	0.0283506
Myroides	0	0	0	0	0.0356379	0.0997506	0.0225648	0.040411	0	0	0	0	0.0934579	0	0.0155763	0.038154
Cellulophaga	0	0	0	0	0	0	0	0	0.040783	0	0	0.138889	0.046729	0	0.0377335	0.0540261
Fimbriimonas	0	0	0	0	0	0.0498753	0.00831255	0.0203615	0.0815661	0	0	0	0.0934579	0	0.0291707	0.0453472
Aneurinibacillus	0	0	0	0.0877963	0	0	0.0146327	0.0358427	0.122349	0	0	0	0	0	0.0203915	0.0499488
Rhodopseudomonas	0.0582751	0	0	0	0	0	0.00971251	0.0237907	0.0815661	0	0	0.0694444	0	0	0.0251684	0.0391787
Photorhabdus	0	0	0	0	0	0	0	0	0.040783	0	0.168209	0	0	0	0.0348319	0.0673466
Virgibacillus	0	0	0	0	0	0	0	0	0	0	0	0.0694444	0	0.13587	0.034219	0.0570218
Orientia	0	0	0	0	0.0356379	0.0997506	0.0225648	0.040411	0	0	0	0	0	0.0679348	0.0113225	0.0277343
Truepera	0	0	0	0	0.0356379	0	0.00593965	0.0145491	0	0	0	0	0.0934579	0.0679348	0.0268988	0.0424459
Cycloclasticus	0	0	0	0	0.0712758	0	0.0118793	0.0290982	0.040783	0	0.0841043	0	0	0	0.0208146	0.0350352
Zobellia	0	0	0	0	0.0356379	0	0.00593965	0.0145491	0.0815661	0	0	0.0694444	0	0	0.0251684	0.0391787
Kurthia	0	0	0	0	0	0.0997506	0.0166251	0.040723	0	0.0854701	0	0	0	0	0.014245	0.034893
Thermodesulfatator	0	0	0	0	0	0.0997506	0.0166251	0.040723	0	0	0.0841043	0	0	0	0.0140174	0.0343354
Alicyclobacillus	0	0	0	0	0.0712758	0	0.0118793	0.0290982	0.040783	0	0	0.0694444	0	0	0.0183712	0.0298689
Thermobifida	0	0	0	0	0	0	0	0	0.040783	0	0	0.138889	0	0	0.0299453	0.0558087
Thermobispora	0	0	0	0.175593	0	0	0.0292654	0.0716854	0	0	0	0	0	0	0	0
Thermocrinis	0	0	0	0	0	0.0997506	0.0166251	0.040723	0	0	0	0.0694444	0	0	0.0115741	0.0283506
Elizabethkingia	0	0	0	0	0.0356379	0	0.00593965	0.0145491	0.0815661	0	0	0	0.046729	0	0.0213825	0.0349095
Corallococcus	0.11655	0	0	0	0	0	0.019425	0.0475814	0	0	0	0	0.046729	0	0.00778816	0.019077
Hirschia	0.0582751	0	0	0	0	0.0997506	0.0263376	0.0428583	0	0	0	0	0	0	0	0
Cytophaga	0	0	0	0	0	0	0	0	0	0	0	0	0	0.13587	0.0226449	0.0554685
Pandoraea	0	0	0	0	0.0356379	0.0997506	0.0225648	0.040411	0	0	0	0	0	0	0	0
Robiginitalea	0	0	0	0	0.0356379	0	0.00593965	0.0145491	0.0815661	0	0	0	0	0	0.0135943	0.0332992
Kosakonia	0.11655	0	0	0	0	0	0.019425	0.0475814	0	0	0	0	0	0	0	0
Chloracidobacterium	0	0	0	0	0	0.0997506	0.0166251	0.040723	0	0	0	0	0	0	0	0
Desulfurobacterium	0	0	0	0	0	0.0997506	0.0166251	0.040723	0	0	0	0	0	0	0	0
Lysinibacillus	0	0	0	0	0	0.0997506	0.0166251	0.040723	0	0	0	0	0	0	0	0
Fischerella	0	0	0	0	0	0.0997506	0.0166251	0.040723	0	0	0	0	0	0	0	0
Candidatus_Midichloria	0	0	0	0	0.0712758	0	0.0118793	0.0290982	0	0	0	0	0	0	0	0

## Sheet: Bacteria_Species
Taxa	17ZD4H	1ZD4H	2094ZD4H	29ZD4H	77D4H	8ZD4H	H-FCR (Mean)	H-FCR (SD)	126D4L	162ZD4L	20LZD4L	2ZD4L	60ZD4L	91ZD4L	L-FCR (Mean)	L-FCR (SD)
Prevotella ruminicola	25.5233	24.7991	18.5897	13.1799	41.3516	16.7062	23.3583	10.0111	44.04	37.7863	17.4805	19.9184	48.4864	24.0377	31.9582	13.1941
Butyrivibrio proteoclasticus	2.56583	2.1814	2.35043	2.92887	2.81577	3.02133	2.64394	0.334462	3.13922	5.53435	2.05078	2.12245	1.46138	3.53496	2.97386	1.46716
Treponema succinifaciens	2.56583	1.72216	4.05983	2.09205	1.76991	3.13981	2.55827	0.908942	1.68335	2.57634	2.83203	3.02041	2.24426	3.61351	2.66165	0.663678
Ruminiclostridium sp KB18	3.64619	2.64064	3.4188	2.82427	1.08608	3.79147	2.90124	0.998394	0.682439	1.24046	2.73438	3.42857	0.521921	1.49254	1.68338	1.1605
Prevotella dentalis	2.22822	2.1814	1.28205	2.09205	2.89622	2.01422	2.11569	0.516143	2.00182	2.67176	1.75781	1.46939	3.39248	2.12097	2.23571	0.694517
Prevotella denticola	1.82309	2.29621	1.7094	1.98745	3.09735	0.7109	1.9374	0.780522	2.00182	1.62214	1.75781	1.63265	2.34864	1.80676	1.86164	0.27583
Ruminococcus bicirculans	2.36327	1.95178	2.77778	1.77824	0.522928	3.90995	2.21732	1.12558	0.682439	1.14504	2.24609	3.67347	0.365344	1.25687	1.56154	1.21646
Fibrobacter succinogenes	1.62053	0.688863	2.35043	2.51046	1.28721	1.89573	1.72554	0.680207	1.91083	1.81298	1.85547	1.30612	2.34864	2.27808	1.91869	0.375365
Treponema brennaborense	1.89061	1.14811	1.81624	1.98745	1.32743	1.36256	1.58873	0.350842	0.955414	1.9084	1.66016	2.12245	1.09603	1.57109	1.55226	0.4535
Ruminococcus albus	2.22822	1.49254	1.17521	1.88285	0.724055	3.31754	1.8034	0.909465	0.591447	0.572519	1.75781	2.36735	0.574113	0.628437	1.08195	0.783929
Prevotella enoeca	1.35044	1.37773	1.49573	1.35983	1.56879	0.888626	1.34019	0.237595	1.41037	1.33588	1.26953	1.06122	1.61795	1.7282	1.40386	0.241305
Natranaerobius thermophilus	1.35044	0.918485	1.49573	1.56904	0.84473	1.00711	1.19759	0.312702	0.818926	1.33588	1.17188	1.30612	0.521921	1.96386	1.18643	0.49354
Marivirga tractuosa	1.14787	1.14811	1.92308	1.56904	0.76428	1.06635	1.26979	0.410593	0.818926	0.858779	1.66016	1.38776	0.521921	1.17832	1.07098	0.416899
Prevotella fusca	0.33761	1.14811	0.747863	0.627615	1.81014	0.888626	0.926659	0.509783	1.68335	1.33588	0.976562	0.734694	1.25261	0.864101	1.1412	0.350249
Prevotella intermedia	0.810263	1.0333	0.854701	1.25523	1.04586	0.533175	0.922087	0.247777	1.0919	0.858779	1.07422	1.06122	1.40919	0.785546	1.04681	0.218139
Candidatus Azobacteroides pseudotrichonymphae	0.810263	0.688863	1.06838	0.83682	0.603379	0.592417	0.766686	0.179405	0.500455	1.4313	1.07422	0.816327	0.574113	1.09976	0.916029	0.353223
Mageeibacillus indolicus	0.675219	0.574053	0.961538	1.56904	0.563154	0.829384	0.862064	0.378942	0.591447	0.572519	0.585938	1.14286	0.365344	1.64965	0.817959	0.483219
Prevotella melaninogenica	0.742741	0.344432	0.534188	0.41841	1.20676	0.592417	0.639824	0.310385	1.1374	1.14504	0.78125	0.653061	1.35699	0.314218	0.897993	0.385601
Bacteroides salanitronis	0.877785	0.459242	0.213675	1.25523	1.00563	1.12559	0.822859	0.404558	0.818926	0.477099	0.683594	0.489796	0.730689	0.706991	0.651183	0.137822
Parabacteroides distasonis	0.877785	0.688863	1.17521	0.523013	0.603379	0.414692	0.713824	0.275127	0.682439	0.858779	0.683594	0.734694	0.521921	1.02121	0.750439	0.17124
Sphaerochaeta pleomorpha	0.607698	0.918485	0.42735	0.732218	0.522928	0.651659	0.64339	0.170935	0.454959	0.667939	1.26953	0.734694	0.626305	0.942655	0.782681	0.286335
[Eubacterium] eligens	0.742741	0.574053	1.06838	0.83682	0.241352	1.54028	0.833938	0.442924	0.318471	0.667939	1.17188	0.408163	0.417537	0.549882	0.588978	0.310739
Blautia sp YL58	1.08035	0.459242	0.961538	1.15063	0.482703	0.947867	0.847055	0.301	0.318471	0.477099	0.683594	0.816327	0.104384	0.942655	0.557088	0.316274
Acholeplasma brassicae	0.675219	0.574053	0.747863	0.41841	0.563154	0.888626	0.644554	0.163659	0.636943	0.477099	0.878906	0.571429	0.626305	0.942655	0.688889	0.182083
Clostridium sp SY8519	0.675219	0.574053	0.747863	0.83682	0.442478	0.651659	0.654682	0.136981	0.454959	0.954198	0.488281	0.734694	0.365344	0.785546	0.630504	0.228484
Prevotella sp oral taxon 299	0.472654	0.688863	0.747863	0.732218	0.522928	0.473934	0.60641	0.130419	0.500455	1.14504	0.390625	0.734694	0.678497	0.471328	0.653439	0.273693
Barnesiella viscericola	0.540176	0.803674	0.320513	0.209205	1.16653	0.414692	0.575799	0.354311	0.864422	0	0.878906	0.326531	1.3048	0.392773	0.627906	0.47276
Cellulosilyticum lentocellum	0.810263	0.574053	0.641026	1.04603	0.201126	0.888626	0.69352	0.295105	0.272975	0.19084	0.488281	0.734694	0.208768	0.549882	0.407573	0.218352
Lachnoclostridium phytofermentans	0.675219	0.229621	0.641026	0.83682	0.120676	0.947867	0.575205	0.330962	0.409463	0.0954198	1.26953	0.653061	0.104384	0.314218	0.474346	0.44149
Turneriella parva	0.675219	0.344432	0.854701	0.627615	0.603379	0.236967	0.557052	0.226868	0.272975	0.381679	0.878906	0.0816327	0.521921	0.785546	0.48711	0.305012
Intestinimonas butyriciproducens	0.742741	0.459242	0.641026	0.941423	0.442478	0.651659	0.646428	0.186005	0.136488	0.28626	0.78125	0.571429	0.104384	0.314218	0.365671	0.262599
Lachnoclostridium sp YL32	0.405132	0.688863	0.641026	0.627615	0.241352	1.00711	0.601849	0.261787	0.22748	0.572519	0.78125	0.408163	0.104384	0.314218	0.401336	0.244819
Roseburia hominis	0.607698	0.574053	0.42735	0.523013	0.160901	0.947867	0.540147	0.256434	0.318471	0.477099	0.488281	0.734694	0.104384	0.157109	0.380007	0.235113
Oscillibacter valericigenes	0.472654	0.344432	0.641026	0.732218	0.321802	0.533175	0.507551	0.162034	0.318471	0.477099	0.390625	0.408163	0.313152	0.549882	0.409566	0.0918737
[Clostridium] cellulosi	0.742741	0.229621	0.42735	0.41841	0.120676	1.24408	0.530479	0.408883	0.181984	0.0954198	0.683594	0.653061	0.104384	0.392773	0.351869	0.267697
Porphyromonas asaccharolytica	0.202566	0.918485	0.42735	0.41841	0.442478	0.296209	0.450916	0.247352	0.545951	0.381679	0.585938	0.408163	0.313152	0.235664	0.411758	0.134161
[Clostridium] saccharolyticum	0.472654	0.459242	0.320513	0.627615	0.241352	0.7109	0.472046	0.177539	0.272975	0.19084	0.78125	0.653061	0.104384	0.235664	0.373029	0.275429
Eubacterium limosum	0.405132	0.229621	0.42735	0.41841	0.201126	0.473934	0.359262	0.114194	0.181984	0.477099	0.683594	0.489796	0.469729	0.549882	0.475347	0.164455
Aminobacterium colombiense	0.33761	0.459242	0.106838	0.941423	0.201126	0.35545	0.400281	0.292582	0.272975	0.381679	0.292969	0.816327	0.208768	0.628437	0.433526	0.238018
Alistipes finegoldii	0.405132	0.459242	0.320513	0.104603	0.522928	0.0592417	0.311943	0.190692	0.636943	0.381679	0.878906	0.489796	0.26096	0.471328	0.519935	0.215409
Paludibacter propionicigenes	0.472654	0.229621	0.320513	0.41841	0.442478	0.0592417	0.32382	0.157521	0.636943	0	1.07422	0.408163	0.469729	0.392773	0.496971	0.35193
Coraliomargarita akajimensis	0.405132	0.574053	0.213675	0.523013	0.120676	0.236967	0.345586	0.18276	0.22748	0.28626	0.390625	0.489796	0.417537	0.942655	0.459059	0.254836
Bacteroides helcogenes	0.202566	0.803674	0.106838	0.41841	0.603379	0.236967	0.395306	0.266843	0.272975	0	0.488281	0.734694	0.574113	0.235664	0.384288	0.265251
Mucinivorans hirudinis	0.270088	0.229621	0.320513	0.627615	0.241352	0.473934	0.36052	0.158314	0.409463	0.572519	0.0976562	0.408163	0.26096	0.706991	0.409292	0.216513
Odoribacter splanchnicus	0.202566	0.574053	0.534188	0.313808	0.362027	0.236967	0.370601	0.153327	0.181984	0.0954198	0.976562	0.244898	0.26096	0.392773	0.358766	0.318108
Staphylococcus epidermidis	0.472654	0.688863	0.534188	0.83682	0.0804505	0.35545	0.494738	0.263736	0.22748	0.19084	0.195312	0.489796	0.0521921	0.235664	0.231881	0.142733
Bacteroides fragilis	0.270088	0.344432	0.106838	0.523013	0.281577	0.35545	0.313566	0.135812	0.591447	0.0954198	0.390625	0.0816327	0.521921	0.628437	0.384914	0.243536
Lactobacillus salivarius	0.202566	0.229621	0.213675	0.523013	0.241352	0.414692	0.304153	0.132758	0.363967	0.28626	0.390625	0.489796	0.313152	0.471328	0.385855	0.0822387
Bacteroides cellulosilyticus	0.202566	0.114811	0.320513	0.209205	0.84473	0.177725	0.311592	0.269566	0.409463	0.381679	0.390625	0.244898	0.521921	0.314218	0.377134	0.0934406
Candidatus Solibacter usitatus	0.472654	0.229621	0.42735	0.732218	0.362027	0.236967	0.410139	0.185919	0.272975	0.0954198	0.390625	0.326531	0.26096	0.235664	0.263696	0.0992526
Flavonifractor plautii	0.202566	0.459242	0.42735	0.313808	0.120676	0.7109	0.372424	0.210136	0.136488	0.0954198	0.292969	0.571429	0.0521921	0.549882	0.283063	0.229974
Gottschalkia acidurici	0.270088	0	0.534188	0.627615	0.241352	0.118483	0.298621	0.240602	0.272975	0.0954198	0.195312	0.734694	0.104384	0.706991	0.35163	0.293399
Spirochaeta smaragdinae	0.202566	0.574053	0.213675	0.523013	0.120676	0.236967	0.311825	0.188189	0.22748	0.572519	0.292969	0.244898	0.156576	0.471328	0.327628	0.159972
Ethanoligenens harbinense	0.270088	0.229621	0.213675	0.732218	0.281577	0.473934	0.366852	0.201935	0.0909918	0.28626	0.195312	0.408163	0.104384	0.392773	0.246314	0.138644
Turicibacter sp H121	0.33761	0.229621	0.213675	0.313808	0.160901	0.414692	0.278384	0.0934983	0.181984	0.477099	0.390625	0.244898	0.0521921	0.628437	0.329206	0.210097
Prochlorococcus marinus	0.33761	0.803674	0.213675	0.313808	0.0804505	0.473934	0.370525	0.249542	0.136488	0.19084	0.390625	0.408163	0.0521921	0.235664	0.235662	0.140908
Elusimicrobium minutum	0.405132	0	0.534188	0.41841	0.120676	0.118483	0.266148	0.213611	0.181984	0.0954198	0.390625	0.326531	0.521921	0.471328	0.331301	0.165784
Sphaerochaeta coccoides	0.405132	0.344432	0.213675	0.209205	0.281577	0.177725	0.271958	0.0886508	0.136488	0.477099	0.488281	0.0816327	0.365344	0.392773	0.323603	0.173648
Mucilaginibacter sp PAMC 26640	0.202566	0.459242	0.42735	0.41841	0.241352	0.236967	0.330981	0.115537	0.22748	0.381679	0.292969	0.326531	0.104384	0.235664	0.261451	0.0960964
Desulfovibrio aespoeensis	0.270088	0.459242	0.320513	0.627615	0.160901	0.118483	0.32614	0.190894	0.136488	0.19084	0.292969	0.489796	0.208768	0.235664	0.259087	0.124212
Moraxella osloensis	0.270088	0.574053	0.42735	0.523013	0.120676	0.177725	0.348817	0.186956	0.0909918	0.381679	0.292969	0.163265	0.156576	0.314218	0.233283	0.112399
Endomicrobium proavitum	0.202566	0.229621	0.534188	0.313808	0.201126	0.296209	0.296253	0.125847	0.136488	0.19084	0.488281	0.489796	0	0.392773	0.28303	0.203472
Paenibacillus graminis	0.33761	0.344432	0.42735	0.209205	0.160901	0.35545	0.305825	0.10007	0.181984	0.28626	0.292969	0.408163	0.104384	0.314218	0.264663	0.106622
Clostridium tyrobutyricum	0	0.344432	0.42735	0.313808	0.160901	0.473934	0.286737	0.17716	0.181984	0.0954198	0.292969	0.244898	0.104384	0.706991	0.271108	0.227053
Porphyromonas gingivalis	0.135044	0.114811	0.106838	0.209205	0.321802	0.296209	0.197318	0.0941161	0.22748	0	0.585938	0.408163	0.365344	0.471328	0.343042	0.205536
[Clostridium] clariflavum	0.33761	0.344432	0.320513	0.313808	0.241352	0.414692	0.328734	0.0559286	0.181984	0.19084	0.195312	0.326531	0.104384	0.235664	0.205786	0.0730122
Heliobacterium modesticaldum	0.607698	0	0.320513	0.313808	0.201126	0.35545	0.299766	0.199068	0.181984	0.28626	0.195312	0.489796	0	0.157109	0.21841	0.162219
Salmonella enterica	0.270088	0.459242	0	0.209205	0.160901	0.177725	0.21286	0.15049	0.22748	0.0954198	0.488281	0.326531	0.26096	0.392773	0.298574	0.136664
Nautilia profundicola	0.135044	0.114811	0.534188	0.523013	0.321802	0.177725	0.301097	0.190527	0.318471	0.28626	0.0976562	0.0816327	0.208768	0.235664	0.204742	0.097134
Draconibacterium orientale	0.270088	0.344432	0.213675	0.313808	0.281577	0.236967	0.276758	0.0481308	0.181984	0.19084	0.292969	0.326531	0.104384	0.157109	0.208969	0.0843339
[Clostridium] stercorarium	0.405132	0	0.42735	0.313808	0.160901	0.533175	0.306728	0.195402	0.136488	0	0.195312	0.489796	0	0.235664	0.17621	0.182161
Chitinophaga pinensis	0.202566	0.114811	0.42735	0.104603	0.241352	0.118483	0.201527	0.123607	0.318471	0	0.585938	0.408163	0.104384	0.235664	0.275437	0.210991
Desulfovibrio magneticus	0.202566	0	0.320513	0.523013	0.160901	0.296209	0.250533	0.175687	0.0909918	0.0954198	0.585938	0.244898	0.0521921	0.235664	0.217517	0.197515
Paenibacillus sp 32O-W	0.405132	0	0.213675	0.209205	0.201126	0.177725	0.201144	0.128717	0.181984	0.28626	0.390625	0.244898	0.156576	0.235664	0.249334	0.0832746
Sphingobacterium sp 21	0.270088	0	0.320513	0.313808	0.160901	0.177725	0.207172	0.121741	0.318471	0.477099	0.0976562	0.326531	0.104384	0.0785546	0.233783	0.163919
Flammeovirga sp MY04	0.270088	0.459242	0.320513	0.209205	0.0402253	0.118483	0.236293	0.148995	0.181984	0.19084	0.292969	0.244898	0	0.314218	0.204151	0.113146
Tolumonas auensis	0.202566	0.574053	0.534188	0.104603	0.120676	0.236967	0.295509	0.206704	0.0909918	0.0954198	0.0976562	0.0816327	0.313152	0.157109	0.139327	0.0892868
Tannerella forsythia	0.202566	0.114811	0.106838	0.209205	0.0804505	0.177725	0.148599	0.054706	0.363967	0.28626	0.390625	0.163265	0.313152	0.157109	0.279063	0.0991469
Lutibacter sp LP1	0.270088	0.459242	0.213675	0	0.160901	0.177725	0.213605	0.150479	0.0454959	0.381679	0.195312	0.163265	0.0521921	0.392773	0.20512	0.153037
Rufibacter sp DG15C	0.0675219	0.114811	0.213675	0.104603	0.241352	0.118483	0.143408	0.0681675	0.363967	0.19084	0.390625	0.244898	0.26096	0.157109	0.268067	0.0928228
Histophilus somni	0.202566	0.114811	0.320513	0.41841	0.160901	0.236967	0.242361	0.111012	0.0454959	0.0954198	0.292969	0.0816327	0.26096	0.235664	0.16869	0.106366
Bacteroides thetaiotaomicron	0.0675219	0.114811	0	0.104603	0.442478	0.236967	0.161063	0.158097	0.181984	0.28626	0.390625	0.163265	0.208768	0.235664	0.244428	0.0836164
Mycoplasma penetrans	0.270088	0.344432	0.106838	0.209205	0.160901	0.236967	0.221405	0.0832863	0.0909918	0	0.195312	0.163265	0.26096	0.392773	0.183884	0.136069
Chryseobacterium gallinarum	0.0675219	0.229621	0.106838	0.104603	0.120676	0.236967	0.144371	0.0711324	0.272975	0.0954198	0.488281	0.408163	0.156576	0.0785546	0.249995	0.169905
Mesoplasma florum	0.135044	0.114811	0.320513	0.41841	0.120676	0.236967	0.224403	0.124731	0.0909918	0.19084	0.390625	0.163265	0.104384	0.0785546	0.169777	0.116675
Bacteroides sp I48	0.0675219	0.114811	0.213675	0.41841	0.201126	0.118483	0.189005	0.125394	0.22748	0.19084	0.390625	0.0816327	0.104384	0.235664	0.205104	0.110856
Synechococcus sp PCC 6312	0.135044	0.344432	0.106838	0.41841	0.0402253	0.177725	0.203779	0.146561	0.0909918	0.28626	0.195312	0.244898	0	0.235664	0.175521	0.108663
Acholeplasma palmae	0.135044	0.229621	0.106838	0.209205	0.0804505	0.177725	0.156481	0.0587967	0.0909918	0.19084	0.292969	0.163265	0.156576	0.392773	0.214569	0.1093
Hymenobacter sp DG5B	0.202566	0.114811	0.106838	0.104603	0.241352	0.296209	0.177729	0.0812821	0.181984	0.0954198	0	0.408163	0.156576	0.314218	0.192727	0.147789
Bacteroides dorei	0.202566	0.114811	0	0.104603	0.201126	0.118483	0.123598	0.0748161	0.272975	0.0954198	0.292969	0.326531	0.313152	0.157109	0.243026	0.0942881
Echinicola vietnamensis	0.270088	0.114811	0.106838	0.313808	0.160901	0.296209	0.210442	0.0937353	0.136488	0.0954198	0.195312	0.244898	0.104384	0.157109	0.155602	0.0568568
Rubinisphaera brasiliensis	0.135044	0	0.213675	0.523013	0.241352	0.118483	0.205261	0.177162	0.136488	0.0954198	0.195312	0.0816327	0.104384	0.314218	0.154576	0.0881042
Bacteroides vulgatus	0.270088	0.114811	0.106838	0.104603	0.201126	0.118483	0.152658	0.0680413	0.409463	0.0954198	0.195312	0	0.208768	0.314218	0.203864	0.146879
Syntrophobacter fumaroxidans	0.135044	0.229621	0.213675	0.313808	0.201126	0.236967	0.221707	0.0579251	0.0909918	0.19084	0.0976562	0.244898	0.104384	0.0785546	0.134554	0.067304
Chroococcidiopsis thermalis	0.202566	0.229621	0.320513	0.104603	0.0804505	0.0592417	0.166166	0.101729	0.0909918	0.0954198	0.390625	0.244898	0	0.314218	0.189359	0.150692
Belliella baltica	0.202566	0.229621	0.213675	0.104603	0.0804505	0.177725	0.168107	0.0614115	0.0909918	0.19084	0.0976562	0.326531	0.0521921	0.314218	0.178738	0.118854
Stenotrophomonas maltophilia	0.202566	0.114811	0.213675	0.209205	0.120676	0.118483	0.163236	0.0497258	0.181984	0.0954198	0.292969	0.244898	0	0.235664	0.175156	0.109077
Campylobacter hominis	0.0675219	0.114811	0.106838	0.209205	0.0804505	0.0592417	0.106345	0.0548609	0.136488	0.0954198	0.292969	0.408163	0.208768	0.235664	0.229579	0.11229
Hymenobacter sp PAMC 26628	0.0675219	0.114811	0.320513	0.313808	0.120676	0.0592417	0.166095	0.119575	0.136488	0.0954198	0.390625	0.244898	0.0521921	0	0.15327	0.142877
Psychroflexus torquis	0.0675219	0.229621	0.320513	0.41841	0.0402253	0.0592417	0.189255	0.158305	0.0454959	0.19084	0.0976562	0.244898	0	0.157109	0.122667	0.0920894
Waddlia chondrophila	0.202566	0.229621	0.320513	0.209205	0.0804505	0.177725	0.203347	0.0777343	0.136488	0	0.0976562	0.244898	0.0521921	0.0785546	0.101631	0.0837398
Ornithobacterium rhinotracheale	0.135044	0	0.42735	0.41841	0.160901	0.118483	0.210031	0.173885	0.181984	0.0954198	0	0	0.0521921	0.235664	0.0942099	0.097192
Dichelobacter nodosus	0.135044	0.114811	0.42735	0.209205	0.0804505	0.177725	0.190764	0.12452	0.136488	0	0.0976562	0.163265	0.104384	0.157109	0.109817	0.0600696
Rhodococcus sp PBTS1	0.0675219	0.114811	0.106838	0.313808	0.0402253	0.118483	0.126948	0.096532	0.0909918	0.19084	0.195312	0.326531	0.0521921	0.157109	0.168829	0.0957662
Selenomonas ruminantium	0.202566	0	0	0.104603	0.201126	0.0592417	0.0945894	0.0919272	0.181984	0.381679	0.195312	0.0816327	0.0521921	0.235664	0.188077	0.118009
[Clostridium] propionicum	0.135044	0.229621	0	0.104603	0.120676	0.414692	0.167439	0.141578	0.0454959	0	0.292969	0.163265	0	0.157109	0.109807	0.115667
Blattabacterium punctulatus	0.0675219	0.344432	0.106838	0.104603	0.160901	0.118483	0.150463	0.0996404	0.0909918	0.19084	0.0976562	0	0.208768	0.157109	0.124228	0.0773416
Anaerolinea thermophila	0.135044	0.114811	0.213675	0.209205	0.120676	0.0592417	0.142109	0.0595736	0.0454959	0	0.0976562	0.163265	0.156576	0.314218	0.129535	0.110304
Bacillus amyloliquefaciens	0.135044	0.229621	0.106838	0.313808	0.0402253	0.118483	0.157336	0.0979591	0	0.381679	0	0.163265	0.0521921	0.0785546	0.112615	0.145008
Gallibacterium anatis	0.202566	0.459242	0.213675	0.104603	0.0804505	0.118483	0.196503	0.139545	0.0909918	0.0954198	0	0	0.0521921	0.157109	0.0659522	0.0611452
Filifactor alocis	0.202566	0.229621	0.106838	0.209205	0.120676	0.177725	0.174438	0.0500322	0.0454959	0.19084	0	0.0816327	0.0521921	0.157109	0.0878783	0.0724228
Blochmannia endosymbiont of Polyrhachis (Hedomyrma) turneri	0.0675219	0.114811	0.320513	0	0.0804505	0.177725	0.126837	0.111357	0.0909918	0.0954198	0.195312	0.244898	0.104384	0.0785546	0.134927	0.0683255
Lactobacillus kunkeei	0.135044	0.344432	0.320513	0.209205	0.0402253	0.0592417	0.184777	0.129335	0.136488	0	0	0.163265	0.0521921	0.0785546	0.0717499	0.068251
Muricauda lutaonensis	0.0675219	0.229621	0	0.209205	0.0804505	0.177725	0.127421	0.0913173	0.0909918	0	0.195312	0.326531	0	0.157109	0.128324	0.125642
Clostridium botulinum	0	0.459242	0.106838	0	0.0804505	0.177725	0.137376	0.171548	0	0.477099	0.0976562	0	0.0521921	0.0785546	0.117584	0.18061
Synechococcus sp JA-3-3Ab	0.135044	0.229621	0.106838	0.209205	0.0402253	0.118483	0.139903	0.0698047	0.0909918	0.0954198	0.195312	0.163265	0.0521921	0.0785546	0.112623	0.0547332
Algibacter alginolytica	0.135044	0.459242	0.106838	0.209205	0.0402253	0.236967	0.19792	0.146327	0	0	0.0976562	0.0816327	0	0.0785546	0.0429739	0.0475203
Finegoldia magna	0.0675219	0.229621	0.213675	0.104603	0.0402253	0.296209	0.158642	0.102212	0	0	0.0976562	0.244898	0.0521921	0.0785546	0.0788835	0.0906322
Clostridium tetani	0.0675219	0.344432	0.213675	0.313808	0.0402253	0.118483	0.183024	0.128058	0.0909918	0.0954198	0	0.0816327	0.0521921	0	0.0533727	0.0440011
Solitalea canadensis	0	0	0.213675	0	0.201126	0.118483	0.0888808	0.102712	0	0.28626	0.195312	0.163265	0.156576	0.0785546	0.146661	0.0983633
Clostridium perfringens	0.202566	0.229621	0	0.209205	0.0402253	0.236967	0.153097	0.10456	0.0454959	0.19084	0.0976562	0.0816327	0	0.0785546	0.0823632	0.0634964
Ilumatobacter coccineus	0.202566	0	0.213675	0.104603	0.0804505	0.177725	0.129837	0.0831205	0.0454959	0.0954198	0.0976562	0.163265	0.0521921	0.157109	0.101856	0.0500521
Arcanobacterium haemolyticum	0.135044	0.114811	0.213675	0	0.0402253	0	0.0839592	0.0853213	0.0454959	0.19084	0.195312	0.163265	0.208768	0.0785546	0.147039	0.068299
Desulfohalobium retbaense	0.270088	0	0.213675	0	0.0402253	0.0592417	0.097205	0.115792	0.22748	0.0954198	0.0976562	0.0816327	0.0521921	0.235664	0.131674	0.079102
Bacteroides ovatus	0.135044	0	0.106838	0.104603	0.201126	0.0592417	0.101142	0.0680822	0.318471	0	0.195312	0	0.156576	0.0785546	0.124819	0.123919
Buchnera aphidicola	0.135044	0.229621	0.106838	0.104603	0.0402253	0.0592417	0.112595	0.066903	0.0909918	0.19084	0.0976562	0.0816327	0.0521921	0.157109	0.111737	0.0517617
Planctopirus limnophila	0.135044	0.229621	0.106838	0.209205	0.160901	0.118483	0.160015	0.0498833	0.0454959	0.0954198	0.0976562	0	0.0521921	0.0785546	0.0615531	0.0370775
Pontibacter korlensis	0.135044	0	0.213675	0.41841	0.0402253	0.118483	0.154306	0.149502	0.0454959	0	0	0.163265	0	0.157109	0.0609784	0.0788651
Atopobium parvulum	0.202566	0	0.213675	0	0.160901	0.118483	0.115938	0.0958836	0.0909918	0.0954198	0.0976562	0.163265	0.0521921	0.0785546	0.0963466	0.0368118
Dyadobacter fermentans	0.135044	0.229621	0.106838	0.209205	0	0	0.113451	0.0989106	0.0454959	0.0954198	0.0976562	0.244898	0.104384	0	0.0979757	0.0824466
Persicobacter sp JZB09	0.0675219	0.114811	0.213675	0.104603	0.0402253	0.236967	0.129634	0.0790967	0.0454959	0.0954198	0.0976562	0.163265	0	0.0785546	0.0800653	0.0549094
Wolbachia endosymbiont of Onchocerca volvulus	0.135044	0.114811	0	0.209205	0.0402253	0.118483	0.102961	0.0738041	0.136488	0.0954198	0	0.244898	0	0.157109	0.105652	0.0953074
Algoriphagus sp M8-2	0	0.229621	0.106838	0.209205	0	0.0592417	0.100818	0.10043	0.0454959	0	0.292969	0.0816327	0.0521921	0.157109	0.1049	0.105781
Desulfurivibrio alkaliphilus	0.202566	0.114811	0	0.209205	0.0402253	0.177725	0.124089	0.088088	0	0	0.0976562	0.244898	0.0521921	0.0785546	0.0788835	0.0906322
Desulfotalea psychrophila	0.0675219	0.114811	0.106838	0	0.160901	0.118483	0.0947591	0.0551483	0.136488	0	0.195312	0.0816327	0.156576	0.0785546	0.108094	0.0693122
Fermentimonas caenicola	0.0675219	0	0.106838	0.209205	0.160901	0.0592417	0.100618	0.0753594	0.136488	0.0954198	0	0.163265	0.0521921	0.157109	0.100746	0.0646507
Acidaminococcus fermentans	0	0.114811	0.106838	0.209205	0.0804505	0.118483	0.104965	0.06748	0.0909918	0	0.195312	0.0816327	0.0521921	0.157109	0.0962064	0.0706593
Actinobacillus succinogenes	0.0675219	0.229621	0.213675	0.104603	0.0804505	0.118483	0.135726	0.0690877	0.0454959	0	0.0976562	0.0816327	0.156576	0	0.0635602	0.0609052
Clostridium aceticum	0.0675219	0.114811	0.213675	0.104603	0	0.118483	0.103182	0.0699976	0.136488	0.19084	0.0976562	0	0.0521921	0.0785546	0.0926217	0.0663439
Peptoniphilus sp 1-1	0.135044	0.114811	0	0.313808	0	0.0592417	0.103817	0.117248	0.0454959	0	0.0976562	0.326531	0	0.0785546	0.0913729	0.121906
Halorhodospira halophila	0.135044	0.114811	0.106838	0	0.0804505	0.0592417	0.0827307	0.0484731	0.0909918	0.0954198	0.195312	0.0816327	0.0521921	0.157109	0.11211	0.053275
Ehrlichia ruminantium	0	0.114811	0.320513	0	0	0.177725	0.102175	0.130275	0.0454959	0.0954198	0.0976562	0.0816327	0	0.235664	0.0926447	0.0792649
Coprothermobacter proteolyticus	0	0	0.106838	0.104603	0.0402253	0.0592417	0.0518178	0.0476929	0.136488	0	0.292969	0.244898	0.104384	0.0785546	0.142882	0.108637
Flexibacter litoralis	0.202566	0	0.106838	0.104603	0.0804505	0	0.0824094	0.0763064	0.0909918	0.19084	0.0976562	0.0816327	0.104384	0.0785546	0.107343	0.0420272
Olsenella uli	0	0.229621	0.106838	0	0.0804505	0.0592417	0.0793585	0.0852471	0	0.19084	0.0976562	0.0816327	0.0521921	0.235664	0.109664	0.0880052
Rhodobacter sphaeroides	0	0	0.213675	0.104603	0.0402253	0.0592417	0.0696241	0.0807977	0.0909918	0.0954198	0.195312	0.326531	0	0	0.118042	0.125339
Bifidobacterium thermophilum	0.270088	0	0.213675	0.313808	0.0402253	0.0592417	0.149506	0.132736	0.0454959	0	0.0976562	0	0	0.0785546	0.0369511	0.0437839
Thermobacillus composti	0.0675219	0.229621	0.106838	0.104603	0.0402253	0.118483	0.111215	0.0649374	0.0454959	0.0954198	0.0976562	0.0816327	0.0521921	0.0785546	0.0751586	0.0218057
Parvimonas micra	0.0675219	0	0.106838	0.313808	0.160901	0.118483	0.127925	0.106007	0.0909918	0.0954198	0	0	0	0.157109	0.0572535	0.0669328
Gilliamella apicola	0.135044	0.114811	0.106838	0.104603	0.0804505	0.0592417	0.100164	0.0266782	0.0909918	0	0.195312	0.163265	0.0521921	0	0.0836269	0.0822742
Desulfomonile tiedjei	0.0675219	0.114811	0.213675	0.104603	0.0402253	0	0.0901392	0.0737659	0.0454959	0.0954198	0.0976562	0.163265	0	0.157109	0.0931577	0.0632143
Moorella thermoacetica	0	0	0.320513	0.104603	0	0.118483	0.0905998	0.125267	0	0.19084	0.0976562	0	0.104384	0.157109	0.0916649	0.0788938
Sphaerochaeta globosa	0.135044	0.114811	0.106838	0.104603	0.0804505	0.0592417	0.100164	0.0266782	0.0454959	0	0.0976562	0.163265	0.104384	0.0785546	0.0815594	0.0555292
Thermodesulfobium narugense	0.135044	0	0	0.209205	0.0402253	0	0.064079	0.0883005	0.136488	0	0.195312	0.163265	0.0521921	0.157109	0.117394	0.0750333
Ignavibacterium album	0.202566	0	0.106838	0.209205	0.0804505	0.0592417	0.109717	0.0824247	0.0909918	0	0.0976562	0.163265	0	0.0785546	0.0717447	0.0628631
Xenorhabdus poinarii	0.0675219	0.459242	0.213675	0.104603	0.0402253	0.0592417	0.157418	0.160316	0	0	0	0.0816327	0.0521921	0	0.0223041	0.0357856
Methylacidiphilum infernorum	0	0.114811	0.106838	0.104603	0.0402253	0.0592417	0.0709529	0.0457365	0.0909918	0.19084	0.0976562	0.0816327	0.104384	0.0785546	0.107343	0.0420272
Moritella viscosa	0.135044	0.114811	0.213675	0.104603	0.0402253	0	0.101393	0.074769	0	0.0954198	0.195312	0.0816327	0	0.0785546	0.0751533	0.0723858
Wigglesworthia glossinidia	0.135044	0.114811	0.106838	0.104603	0.0402253	0.118483	0.103334	0.0327516	0.0454959	0	0.0976562	0.163265	0.0521921	0.0785546	0.0728607	0.0553262
Hymenobacter sp DG25B	0.202566	0	0.213675	0.104603	0.120676	0.0592417	0.116794	0.0822917	0.136488	0	0	0.0816327	0.0521921	0.0785546	0.0581445	0.0527312
Croceibacter atlanticus	0.135044	0	0.106838	0.209205	0.120676	0.0592417	0.105167	0.070893	0.0454959	0.0954198	0.195312	0.0816327	0	0	0.0696435	0.0733272
Campylobacter jejuni	0.0675219	0.114811	0	0.104603	0.0804505	0	0.0612309	0.0503176	0.0909918	0.0954198	0.0976562	0.0816327	0	0.314218	0.11332	0.105138
Thermosediminibacter oceani	0.0675219	0.229621	0	0.209205	0.0402253	0.118483	0.110843	0.092727	0	0	0	0.326531	0.0521921	0	0.0631204	0.130722
Clostridioides difficile	0.0675219	0.229621	0.106838	0.209205	0.0402253	0.0592417	0.118775	0.0811765	0	0.0954198	0.0976562	0	0.0521921	0.0785546	0.0539705	0.0448546
Clostridium kluyveri	0.0675219	0.114811	0.213675	0.104603	0	0.0592417	0.0933087	0.0715682	0	0	0.0976562	0.0816327	0.0521921	0.235664	0.0778575	0.0872827
Desulfosporosinus acidiphilus	0.0675219	0	0.320513	0	0.0402253	0.118483	0.0911239	0.120932	0.0454959	0.0954198	0.0976562	0.0816327	0	0.157109	0.0795523	0.0530798
Rhodoplanes sp Z2-YC6860	0.135044	0	0.106838	0.104603	0.0402253	0.0592417	0.0743252	0.0501499	0.0909918	0.0954198	0.0976562	0.163265	0.0521921	0.0785546	0.0963466	0.0368118
Lactococcus lactis	0	0.114811	0	0.209205	0.120676	0	0.0741152	0.0878094	0.0454959	0.0954198	0.195312	0.163265	0	0.0785546	0.0963414	0.0727437
Clostridium acetobutylicum	0.0675219	0.229621	0.106838	0.104603	0.0804505	0.118483	0.11792	0.05783	0.0454959	0	0.0976562	0.0816327	0	0.0785546	0.0505566	0.0426744
Ruminiclostridium thermocellum	0.0675219	0	0	0.104603	0	0.296209	0.0780555	0.115485	0	0.0954198	0.195312	0.0816327	0	0.157109	0.0882457	0.079844
Erysipelothrix rhusiopathiae	0	0.229621	0.106838	0	0.120676	0.118483	0.0959363	0.0866238	0.0454959	0.0954198	0	0.0816327	0.104384	0.0785546	0.0675812	0.0387357
Spiribacter sp UAH-SP71	0.135044	0.229621	0	0.209205	0	0.0592417	0.105519	0.101424	0	0	0.0976562	0.163265	0	0.0785546	0.0565794	0.0680526
Saccharophagus degradans	0.0675219	0.229621	0.106838	0	0.0402253	0.0592417	0.0839079	0.079478	0.0454959	0	0.0976562	0.163265	0.156576	0	0.0771656	0.0735542
Collimonas arenae	0.0675219	0	0.213675	0	0.0402253	0.177725	0.0831913	0.0915378	0.0909918	0	0.292969	0.0816327	0	0	0.0775989	0.113705
Desulfovibrio fairfieldensis	0.202566	0	0.106838	0.104603	0	0.177725	0.0986218	0.0855774	0.0454959	0	0	0.163265	0	0.157109	0.0609784	0.0788651
Clostridium novyi	0.135044	0	0.106838	0.209205	0	0.414692	0.144296	0.155215	0	0	0	0	0	0.0785546	0.0130924	0.0320698
Syntrophobotulus glycolicus	0	0.114811	0.213675	0.104603	0.120676	0.118483	0.112041	0.0679143	0.0909918	0.0954198	0	0	0	0.0785546	0.044161	0.0486911
Pedobacter heparinus	0.135044	0.114811	0	0.104603	0	0.177725	0.088697	0.0731345	0.0454959	0	0.195312	0.163265	0	0	0.0673456	0.0890616
Agarivorans gilvus	0.135044	0.114811	0.106838	0.209205	0.0402253	0.0592417	0.110894	0.0599034	0.0909918	0	0.0976562	0.0816327	0	0	0.0450468	0.0496082
Stigmatella aurantiaca	0	0.114811	0.106838	0.209205	0.0402253	0	0.0785131	0.0812339	0.0909918	0.0954198	0.195312	0.0816327	0	0	0.0772261	0.0726802
Desulfitobacterium hafniense	0	0.114811	0.213675	0.104603	0.0402253	0.118483	0.0986328	0.0735745	0	0	0.0976562	0.163265	0	0.0785546	0.0565794	0.0680526
[Clostridium] cellulolyticum	0.135044	0	0.106838	0.104603	0.0804505	0.177725	0.100777	0.0595244	0	0	0	0.0816327	0	0.235664	0.0528827	0.0953119
Ectothiorhodospira sp BSL-9	0.0675219	0.229621	0.106838	0.104603	0.0402253	0.0592417	0.101342	0.0680409	0	0.0954198	0	0.0816327	0.0521921	0.0785546	0.0512999	0.0421275
Clostridium bornimense	0.135044	0	0.106838	0.104603	0.0804505	0.118483	0.090903	0.0480069	0.0454959	0	0.0976562	0.0816327	0.0521921	0.0785546	0.0592552	0.0349235
Hymenobacter sp APR13	0.0675219	0.114811	0.106838	0.104603	0.0402253	0.0592417	0.0822066	0.0305835	0.136488	0	0.0976562	0	0	0.157109	0.0652089	0.0739402
Staphylococcus aureus	0	0	0	0.209205	0	0.118483	0.0546147	0.0893403	0.0454959	0.0954198	0.0976562	0.0816327	0	0.235664	0.0926447	0.0792649
Pelosinus fermentans	0	0.229621	0.106838	0	0.0804505	0.0592417	0.0793585	0.0852471	0.0454959	0.0954198	0	0.0816327	0.104384	0.0785546	0.0675812	0.0387357
Vibrio tritonius	0.0675219	0.114811	0.213675	0.104603	0	0.118483	0.103182	0.0699976	0	0	0.0976562	0.163265	0	0	0.0434869	0.070492
Acholeplasma oculi	0.202566	0	0.106838	0.104603	0	0.0592417	0.0788746	0.0769041	0.0454959	0	0.195312	0	0.156576	0	0.0662308	0.0876514
Pseudoalteromonas translucida	0.0675219	0.344432	0.213675	0	0.0804505	0.118483	0.137427	0.123323	0.0454959	0	0	0	0	0	0.00758265	0.0185736
Fusobacterium nucleatum	0.0675219	0.229621	0.106838	0	0	0.0592417	0.0772037	0.0853773	0	0.0954198	0.0976562	0.0816327	0.0521921	0.0785546	0.0675759	0.036882
Blochmannia endosymbiont of Camponotus (Colobopsis) obliquus	0.0675219	0.114811	0.213675	0	0.0402253	0.0592417	0.0825791	0.0743096	0.0454959	0.0954198	0.0976562	0	0.0521921	0.0785546	0.0615531	0.0370775
Anaerococcus prevotii	0	0.229621	0.106838	0.104603	0.0402253	0.118483	0.0999617	0.0784656	0.0909918	0.0954198	0	0	0	0.0785546	0.044161	0.0486911
Clostridium butyricum	0	0.229621	0.106838	0.104603	0.0402253	0	0.0802144	0.0872855	0.0909918	0.19084	0.0976562	0	0	0	0.063248	0.0777615
Thermanaerovibrio acidaminovorans	0.0675219	0.114811	0.106838	0.209205	0.120676	0	0.103175	0.0687221	0.0909918	0	0.0976562	0	0.0521921	0	0.04014	0.0466325
Erysipelothrix sp LV19	0.0675219	0.114811	0	0	0.0402253	0.236967	0.0765874	0.0897978	0.0454959	0.0954198	0.0976562	0.0816327	0	0.0785546	0.0664599	0.0375361
Flavisolibacter sp LCS9	0.0675219	0.114811	0.106838	0.209205	0.0804505	0	0.0964709	0.0686354	0.0909918	0	0	0.0816327	0.104384	0	0.0461681	0.0510891
Marichromatium purpuratum	0	0.229621	0.106838	0	0.0402253	0.0592417	0.0726543	0.0867132	0.0909918	0.0954198	0.0976562	0	0.0521921	0.0785546	0.0691358	0.0377823
Pirellula staleyi	0	0.114811	0.106838	0	0	0.0592417	0.046815	0.0546909	0.0454959	0	0.195312	0	0	0.314218	0.0925045	0.132369
Pseudanabaena sp PCC 7367	0.0675219	0	0.106838	0.209205	0	0	0.0639274	0.0839285	0.0454959	0.0954198	0.0976562	0.0816327	0.0521921	0.0785546	0.0751586	0.0218057
Arcobacter butzleri	0.135044	0	0.106838	0.104603	0.0402253	0.118483	0.0841988	0.0523691	0	0	0.195312	0.0816327	0.0521921	0	0.0548562	0.076785
Phycisphaera mikurensis	0.0675219	0	0.106838	0.104603	0.0804505	0.118483	0.0796493	0.0432705	0.0454959	0	0.0976562	0.0816327	0.0521921	0.0785546	0.0592552	0.0349235
Xenorhabdus doucetiae	0.135044	0.344432	0.106838	0.104603	0.0804505	0.0592417	0.138435	0.104137	0	0	0	0	0	0	0	0
Spirochaeta thermophila	0.202566	0.114811	0.213675	0	0.0402253	0.0592417	0.105086	0.0880229	0.0454959	0.0954198	0	0	0.0521921	0	0.0321846	0.0392014
Pelagibacterium halotolerans	0.0675219	0	0.213675	0.104603	0.0402253	0	0.0710042	0.0806555	0.0454959	0.19084	0	0.0816327	0	0.0785546	0.0660871	0.0708792
Dictyoglomus turgidum	0.0675219	0.114811	0	0.104603	0	0.118483	0.0675697	0.0553654	0	0.0954198	0	0.0816327	0	0.235664	0.068786	0.0926468
Thermoanaerobacterium thermosaccharolyticum	0.135044	0	0.106838	0.104603	0.0402253	0.118483	0.0841988	0.0523691	0.0454959	0	0.0976562	0	0	0.157109	0.0500436	0.0652131
Capnocytophaga haemolytica	0.0675219	0	0	0	0.0402253	0.0592417	0.0278315	0.0317469	0.136488	0.0954198	0.195312	0	0.0521921	0.157109	0.106087	0.0717796
Halobacteriovorax marinus	0.0675219	0.114811	0	0	0.0804505	0.118483	0.0635444	0.0529602	0	0	0.0976562	0.163265	0	0.157109	0.0696718	0.0796877
Aerococcus sanguinicola	0.0675219	0.229621	0	0.104603	0.0402253	0	0.0736618	0.0863579	0.0454959	0.0954198	0	0.0816327	0.0521921	0.0785546	0.0588825	0.0344402
Vibrio parahaemolyticus	0.135044	0.229621	0.213675	0	0	0.118483	0.116137	0.0997306	0	0	0.0976562	0	0	0	0.016276	0.039868
Candidatus Desulforudis audaxviator	0.0675219	0	0	0	0.0402253	0.118483	0.0377051	0.0483437	0.0454959	0	0.0976562	0.163265	0.104384	0.157109	0.0946518	0.0633841
Candidatus Amoebophilus asiaticus	0.0675219	0	0.106838	0.104603	0.0402253	0.118483	0.0729451	0.0461424	0.0454959	0	0.0976562	0.0816327	0.0521921	0.0785546	0.0592552	0.0349235
Akkermansia muciniphila	0.0675219	0	0	0.209205	0.120676	0.0592417	0.0761074	0.0795539	0	0.0954198	0.0976562	0.0816327	0.0521921	0	0.0544835	0.0452082
Treponema azotonutricium	0.0675219	0	0	0.209205	0.0402253	0.236967	0.0923198	0.104842	0	0	0.0976562	0	0.0521921	0.0785546	0.0380672	0.0441292
Zymomonas mobilis	0	0.114811	0.106838	0.209205	0.0402253	0	0.0785131	0.0812339	0.0454959	0	0.0976562	0.0816327	0	0.0785546	0.0505566	0.0426744
Mahella australiensis	0	0	0.106838	0.104603	0	0.177725	0.0648609	0.0757636	0.0454959	0	0.0976562	0.163265	0	0.0785546	0.064162	0.0628211
Niastella koreensis	0	0.114811	0.213675	0.104603	0	0.118483	0.0919286	0.0813798	0.0454959	0.0954198	0	0.0816327	0	0	0.0370914	0.0437815
Eubacterium acidaminophilum	0.135044	0	0	0	0.0804505	0.177725	0.0655366	0.0781346	0.0454959	0.0954198	0	0.0816327	0.156576	0	0.0631874	0.0606612
Clostridium cellulovorans	0.0675219	0.114811	0.213675	0	0	0.177725	0.0956221	0.0895795	0	0.0954198	0.0976562	0	0	0	0.0321793	0.0498571
Treponema denticola	0.135044	0	0	0.104603	0.0402253	0	0.0466453	0.0595683	0.0454959	0.0954198	0	0.0816327	0.104384	0.157109	0.0806736	0.0536072
Geobacter pickeringii	0.135044	0	0.106838	0.104603	0.0402253	0.118483	0.0841988	0.0523691	0.0454959	0	0	0.0816327	0.0521921	0.0785546	0.0429792	0.036181
Mycoplasma fermentans	0.0675219	0	0	0.209205	0	0.177725	0.075742	0.0953845	0.0454959	0	0.0976562	0.0816327	0	0.0785546	0.0505566	0.0426744
Desulfotomaculum ruminis	0.0675219	0	0	0.104603	0.0804505	0.118483	0.0618431	0.0511158	0.0454959	0	0	0.326531	0	0	0.0620044	0.130862
Pararhodospirillum photometricum	0.0675219	0	0	0.104603	0.0804505	0.0592417	0.0519694	0.0430763	0	0	0.195312	0.0816327	0.0521921	0.0785546	0.0679486	0.072116
Cloacibacillus porcorum	0.135044	0.114811	0.106838	0	0.0804505	0	0.0728571	0.0590863	0.0909918	0.19084	0	0	0	0	0.0469719	0.0793236
Frateuria aurantia	0.0675219	0	0.213675	0	0.0804505	0	0.0602746	0.0835349	0	0.0954198	0	0	0.104384	0.157109	0.0594855	0.0684881
Desulfotomaculum acetoxidans	0.0675219	0.114811	0.106838	0.104603	0	0.118483	0.085376	0.0456083	0.0454959	0	0	0.0816327	0	0.0785546	0.0342805	0.0396325
Desulfovibrio alaskensis	0	0.114811	0.106838	0.209205	0	0.0592417	0.0816825	0.0797996	0.0909918	0	0	0	0.0521921	0.0785546	0.0369564	0.0423785
Treponema caldarium	0	0	0.106838	0	0.0402253	0.0592417	0.0343841	0.0434703	0.0454959	0	0.195312	0.0816327	0.104384	0.0785546	0.08423	0.0653904
Bacillus simplex	0	0.229621	0	0.104603	0.0402253	0.0592417	0.0722818	0.0865416	0.0454959	0.0954198	0	0.0816327	0.0521921	0	0.0457901	0.0399558
Selenomonas sputigena	0.0675219	0.114811	0.106838	0.104603	0	0.177725	0.0952496	0.0587331	0	0	0	0.0816327	0.0521921	0	0.0223041	0.0357856
Helicobacter pylori	0.0675219	0.229621	0	0.209205	0	0.118483	0.104139	0.100021	0	0	0	0	0	0.0785546	0.0130924	0.0320698
Bacillus cereus	0.0675219	0.114811	0.106838	0	0	0.118483	0.0679423	0.0556711	0	0.28626	0	0	0	0	0.0477099	0.116865
Thermosipho africanus	0	0	0.106838	0.104603	0	0.0592417	0.0451136	0.0522572	0.0454959	0.19084	0.0976562	0	0	0.0785546	0.0687577	0.0718769
Spiroplasma apis	0.135044	0.114811	0.106838	0	0	0.0592417	0.0693223	0.0591755	0	0	0.0976562	0.0816327	0	0.0785546	0.0429739	0.0475203
Leptospira biflexa	0.0675219	0	0	0	0.0804505	0.0592417	0.0345357	0.0384312	0.0909918	0.0954198	0.195312	0	0	0.0785546	0.0767131	0.0726537
Bacillus sp 1NLA3E	0.0675219	0.229621	0.106838	0	0	0	0.0673301	0.0911035	0	0.0954198	0	0.0816327	0	0.0785546	0.0426012	0.0470117
Candidatus Phytoplasma australiense	0	0	0	0.104603	0.0402253	0.0592417	0.0340116	0.0427285	0.0909918	0	0.195312	0.0816327	0	0.0785546	0.0744153	0.0721601
Spiroplasma kunkelii	0.0675219	0	0	0.104603	0.0804505	0.0592417	0.0519694	0.0430763	0.0909918	0	0.195312	0	0.0521921	0	0.0564161	0.0775292
Candidatus Phytoplasma mali	0.0675219	0.229621	0.106838	0	0.0402253	0	0.0740343	0.0865228	0	0	0.0976562	0	0.104384	0	0.0336734	0.05221
Streptococcus intermedius	0	0	0.106838	0.104603	0	0.0592417	0.0451136	0.0522572	0	0.0954198	0.195312	0.0816327	0	0	0.0620608	0.078494
Vibrio natriegens	0	0.344432	0	0	0	0.118483	0.0771525	0.139253	0	0	0.0976562	0.0816327	0	0	0.0298815	0.0465687
Streptococcus marmotae	0.0675219	0.114811	0	0	0.0402253	0.177725	0.0667138	0.0696284	0	0	0	0.163265	0	0.0785546	0.0403033	0.0679415
Desulfovibrio vulgaris	0.0675219	0	0.213675	0.209205	0	0	0.0817337	0.103827	0.0454959	0	0	0	0.104384	0	0.02498	0.0429463
Olsenella sp oral taxon 807	0.135044	0	0.213675	0	0	0.0592417	0.0679935	0.0890672	0	0.0954198	0	0.0816327	0.0521921	0	0.0382074	0.0441226
Shewanella frigidimarina	0.0675219	0.229621	0.106838	0	0	0.177725	0.096951	0.0936895	0	0	0	0	0.0521921	0	0.00869868	0.0213073
Desulfitobacterium dehalogenans	0.135044	0.114811	0	0	0	0.118483	0.0613896	0.0675936	0	0	0.0976562	0.0816327	0	0.0785546	0.0429739	0.0475203
Aggregatibacter aphrophilus	0.0675219	0.229621	0.106838	0	0.0402253	0	0.0740343	0.0865228	0	0	0.0976562	0.0816327	0	0	0.0298815	0.0465687
Pseudoalteromonas sp OCN003	0	0.229621	0	0.104603	0.0402253	0	0.0624081	0.0915609	0	0	0.195312	0	0.0521921	0	0.0412508	0.0783087
Denitrobacterium detoxificans	0	0.229621	0	0	0.0402253	0	0.0449744	0.0918779	0	0.0954198	0	0.244898	0	0	0.0567196	0.099777
Rhodothermus marinus	0.0675219	0.114811	0	0.209205	0.0402253	0	0.0719605	0.0800695	0	0	0.0976562	0	0	0.0785546	0.0293685	0.0458967
Sphingomonas taxi	0	0	0.106838	0.104603	0	0.118483	0.0549873	0.0604197	0	0.0954198	0.0976562	0	0	0.0785546	0.0452718	0.0500306
Dickeya zeae	0.0675219	0.114811	0	0	0.0402253	0.236967	0.0765874	0.0897978	0	0	0	0.0816327	0.0521921	0	0.0223041	0.0357856
Cronobacter dublinensis	0	0.114811	0.106838	0	0.0804505	0.0592417	0.0602234	0.050629	0.0454959	0	0	0.0816327	0.104384	0	0.0385854	0.0462532
Slackia heliotrinireducens	0.135044	0	0.106838	0.104603	0.0402253	0	0.0644515	0.0587994	0.0454959	0	0	0.0816327	0	0.0785546	0.0342805	0.0396325
Escherichia coli	0	0.114811	0.213675	0	0.0402253	0.118483	0.0811991	0.0835885	0.0454959	0	0	0	0.0521921	0	0.0162813	0.0253117
Aggregatibacter actinomycetemcomitans	0.0675219	0	0.106838	0	0.0804505	0	0.0424683	0.048217	0.0454959	0	0.0976562	0	0.104384	0.0785546	0.0543485	0.0467995
Rubrobacter xylanophilus	0.0675219	0	0.213675	0	0	0.118483	0.0666134	0.0867531	0	0	0.0976562	0.0816327	0	0	0.0298815	0.0465687
Hymenobacter sp PAMC 26554	0	0	0	0	0.120676	0	0.0201126	0.0492657	0	0.0954198	0.0976562	0.0816327	0.104384	0.0785546	0.0762746	0.0386409
Pseudomonas cremoricolorata	0	0.114811	0.106838	0	0.0804505	0	0.0503498	0.0563159	0.0909918	0	0.0976562	0.0816327	0	0	0.0450468	0.0496082
Micavibrio aeruginosavorus	0	0.114811	0.106838	0	0.0402253	0.0592417	0.0535192	0.0500751	0	0	0.195312	0	0.0521921	0	0.0412508	0.0783087
Nitrosomonas ureae	0.135044	0	0.106838	0	0.120676	0	0.0604262	0.0667919	0.0454959	0	0	0.0816327	0	0.0785546	0.0342805	0.0396325
Caldisericum exile	0	0	0	0.104603	0.0402253	0.118483	0.0438852	0.05485	0.0454959	0	0.0976562	0.0816327	0	0.0785546	0.0505566	0.0426744
Plesiomonas shigelloides	0.135044	0	0	0.104603	0	0	0.0399411	0.0626208	0	0	0.195312	0	0.0521921	0.0785546	0.0543432	0.0765803
Clostridium scatologenes	0.135044	0	0	0.104603	0.0402253	0.0592417	0.0565189	0.055027	0.0454959	0	0.0976562	0.0816327	0	0	0.0374641	0.0443827
Spirosoma radiotolerans	0.0675219	0.114811	0	0.104603	0.0804505	0	0.0612309	0.0503176	0.0909918	0	0.0976562	0	0	0	0.0314413	0.0487543
Thioflavicoccus mobilis	0.0675219	0.114811	0	0	0	0.236967	0.0698832	0.0944372	0	0	0	0.0816327	0.0521921	0	0.0223041	0.0357856
Arsenophonus symbiont of Lipoptena fortisetosa	0	0.114811	0.106838	0	0.0402253	0.118483	0.0633928	0.0568159	0.0909918	0	0	0.0816327	0	0	0.0287707	0.0446696
Dactylococcopsis salina	0.0675219	0	0	0.104603	0	0.118483	0.0484346	0.0556125	0	0	0	0	0.104384	0.157109	0.0435822	0.0695455
Vibrio cholerae	0	0.114811	0	0.104603	0	0.177725	0.0661897	0.076711	0	0	0.0976562	0	0.0521921	0	0.0249747	0.0412755
Aerococcus christensenii	0	0.114811	0.213675	0	0.0402253	0	0.0614518	0.0869467	0	0.0954198	0	0.0816327	0	0	0.0295088	0.0459222
Desulfarculus baarsii	0	0	0.106838	0	0	0.118483	0.0375535	0.0582941	0.0454959	0.0954198	0.0976562	0.0816327	0	0	0.0533674	0.0453585
Candidatus Endolissoclinum faulkneri	0	0	0	0.209205	0	0.0592417	0.0447411	0.083983	0.0454959	0	0.0976562	0.0816327	0.0521921	0	0.0461628	0.0405179
Symbiobacterium thermophilum	0.0675219	0.114811	0	0	0	0.0592417	0.0402624	0.0480081	0.0454959	0	0.0976562	0	0	0.157109	0.0500436	0.0652131
Actinobacillus pleuropneumoniae	0	0.114811	0.106838	0	0.0804505	0.0592417	0.0602234	0.050629	0	0	0.0976562	0.0816327	0	0	0.0298815	0.0465687
Shewanella amazonensis	0.0675219	0	0.106838	0	0.0804505	0	0.0424683	0.048217	0	0	0.0976562	0.0816327	0.104384	0	0.0472788	0.0523162
Paenibacillus sp JDR-2	0.0675219	0.229621	0	0	0	0.236967	0.0890183	0.114798	0	0	0	0	0	0	0	0
Haemophilus influenzae	0	0	0.106838	0	0.0402253	0.0592417	0.0343841	0.0434703	0	0	0	0.244898	0	0.0785546	0.0539088	0.0987005
Spiroplasma culicicola	0.0675219	0.114811	0	0	0	0.118483	0.050136	0.0577881	0	0.0954198	0	0	0.0521921	0.0785546	0.0376944	0.0435306
Nonlabens sp MIC269	0	0.114811	0.106838	0	0	0.177725	0.0665622	0.07694	0.0454959	0	0	0.0816327	0	0	0.0211881	0.0347567
Clostridium carboxidivorans	0.0675219	0	0.106838	0.104603	0	0.118483	0.0662409	0.0540857	0.0454959	0	0	0.0816327	0	0	0.0211881	0.0347567
Emticicia oligotrophica	0.0675219	0.114811	0	0	0.0402253	0.0592417	0.0469666	0.0438934	0.0454959	0	0.195312	0	0	0	0.0401347	0.0781691
Faecalibaculum rodentium	0.0675219	0	0	0.104603	0	0.118483	0.0484346	0.0556125	0	0	0.0976562	0.0816327	0.0521921	0	0.0385802	0.0447081
Clostridium pasteurianum	0	0	0	0	0	0.118483	0.0197472	0.0483707	0.0454959	0	0.195312	0.0816327	0	0.0785546	0.0668326	0.0724596
Acidaminococcus intestini	0.0675219	0	0.106838	0.104603	0	0	0.0464937	0.0528114	0.0454959	0.19084	0	0	0	0	0.0393893	0.0763945
Corynebacterium epidermidicanis	0.135044	0.114811	0	0.104603	0.0402253	0.118483	0.0855276	0.0531537	0	0	0	0	0	0	0	0
Acetobacterium woodii	0	0.114811	0	0	0.0804505	0	0.0325435	0.0515738	0.0909918	0.0954198	0	0	0.0521921	0.0785546	0.0528597	0.043622
Acidobacterium capsulatum	0	0	0	0.104603	0.0804505	0.0592417	0.0407158	0.0468549	0.0909918	0	0.0976562	0	0	0.0785546	0.0445338	0.0491681
Pseudomonas mendocina	0	0.114811	0	0	0	0.0592417	0.0290087	0.0482535	0.0909918	0	0	0.0816327	0.156576	0	0.0548668	0.0654176
Cedecea neteri	0.0675219	0.114811	0.106838	0	0.0402253	0.118483	0.0746465	0.0477049	0	0	0	0	0.0521921	0	0.00869868	0.0213073
Candidatus Paracaedibacter acanthamoebae	0.0675219	0.114811	0	0	0.120676	0.0592417	0.060375	0.0528054	0	0	0	0	0.0521921	0.0785546	0.0217911	0.0347728
Mycoplasma pneumoniae	0.0675219	0	0	0.104603	0.0402253	0	0.0353916	0.043826	0	0	0.0976562	0	0.104384	0.0785546	0.0467658	0.0519256
Nocardiopsis alba	0.0675219	0.114811	0	0.104603	0.0402253	0.118483	0.0742739	0.047411	0.0454959	0	0	0	0	0	0.00758265	0.0185736
Ferrimonas balearica	0.0675219	0.114811	0	0	0.0402253	0.118483	0.0568402	0.0529381	0.0454959	0	0	0	0.104384	0	0.02498	0.0429463
Deinococcus gobiensis	0.0675219	0	0	0.104603	0.0804505	0.0592417	0.0519694	0.0430763	0	0.0954198	0	0.0816327	0	0	0.0295088	0.0459222
Candidatus Portiera aleyrodidarum	0.0675219	0.229621	0	0	0	0.0592417	0.0593975	0.0890239	0	0	0	0	0.0521921	0.0785546	0.0217911	0.0347728
Gluconobacter oxydans	0	0	0	0.104603	0	0.0592417	0.0273074	0.0446701	0.0454959	0	0.195312	0.0816327	0	0	0.0537402	0.07688
Magnetococcus marinus	0	0	0	0.104603	0.0804505	0.0592417	0.0407158	0.0468549	0.0909918	0.0954198	0	0	0.0521921	0	0.0397673	0.0460865
Candidatus Filomicrobium marinum	0.0675219	0.114811	0	0.104603	0	0	0.0478225	0.0546999	0.0909918	0	0	0	0.104384	0	0.0325627	0.0506233
Sulfurihydrogenibium sp YO3AOP1	0	0.229621	0	0	0	0.0592417	0.0481438	0.0920092	0	0.19084	0	0	0	0	0.0318066	0.07791
Asticcacaulis excentricus	0	0	0	0.104603	0.0804505	0	0.0308422	0.0483871	0.0454959	0.0954198	0.0976562	0	0.0521921	0	0.0484607	0.0432318
Cardinium endosymbiont of Encarsia pergandiella	0.135044	0	0	0	0	0	0.0225073	0.0551314	0	0	0.0976562	0.163265	0	0.0785546	0.0565794	0.0680526
Candidatus Xiphinematobacter sp Idaho Grape	0.135044	0.114811	0	0.104603	0.0402253	0	0.0657804	0.0600262	0	0	0	0	0	0.0785546	0.0130924	0.0320698
Paenibacillus larvae	0.135044	0	0.106838	0	0	0	0.0403136	0.0630873	0.0454959	0	0	0	0.104384	0.0785546	0.0380724	0.045694
Rufibacter sp DG31D	0.0675219	0.114811	0	0.104603	0.0804505	0	0.0612309	0.0503176	0	0.0954198	0	0	0	0	0.0159033	0.038955
Caldanaerobacter subterraneus	0	0	0	0.104603	0	0.177725	0.0470546	0.0764763	0	0	0.0976562	0.0816327	0	0	0.0298815	0.0465687
Clostridium saccharobutylicum	0	0.114811	0	0	0	0.0592417	0.0290087	0.0482535	0.0909918	0.0954198	0.0976562	0	0	0	0.0473447	0.0519078
Leadbetterella byssophila	0	0	0	0	0.0402253	0.118483	0.0264514	0.0478713	0.136488	0	0	0.0816327	0	0.0785546	0.0494458	0.0579556
Spiribacter salinus	0	0	0	0.104603	0.0804505	0	0.0308422	0.0483871	0.0909918	0	0.0976562	0.0816327	0	0	0.0450468	0.0496082
Ochrobactrum pseudogrignonense	0.0675219	0	0	0	0	0.177725	0.0408745	0.0722787	0.0454959	0	0	0.0816327	0	0.0785546	0.0342805	0.0396325
Enterobacter cloacae	0	0.114811	0	0	0.0402253	0.0592417	0.0357129	0.0461663	0.0454959	0	0	0.0816327	0.104384	0	0.0385854	0.0462532
[Clostridium] sticklandii	0	0	0	0.104603	0	0.118483	0.037181	0.0577676	0.0454959	0.0954198	0	0.0816327	0	0	0.0370914	0.0437815
Pedobacter sp PACM 27299	0.0675219	0	0.213675	0	0	0.0592417	0.0567398	0.0829572	0.0454959	0	0	0	0.0521921	0	0.0162813	0.0253117
Rhodospirillum centenum	0	0	0.106838	0	0.0402253	0	0.0245105	0.043423	0	0	0	0.0816327	0.0521921	0.157109	0.048489	0.0631888
Vulgatibacter incomptus	0	0	0.106838	0.209205	0.0402253	0	0.059378	0.084433	0	0	0	0.0816327	0	0	0.0136054	0.0333264
Kosmotoga pacifica	0.0675219	0	0.106838	0.104603	0.0402253	0.118483	0.0729451	0.0461424	0	0	0	0	0	0	0	0
Spiroplasma taiwanense	0.0675219	0	0	0.209205	0	0.0592417	0.0559948	0.0812687	0	0	0.0976562	0	0	0	0.016276	0.039868
Lactobacillus acetotolerans	0.0675219	0	0	0	0.0402253	0	0.0179579	0.0291286	0.0454959	0.0954198	0	0	0.104384	0.0785546	0.0539757	0.0463927
Chlorobaculum tepidum	0.0675219	0	0	0.104603	0.0402253	0.118483	0.0551389	0.0508243	0	0	0.0976562	0	0	0	0.016276	0.039868
Legionella fallonii	0.0675219	0	0	0	0.0402253	0	0.0179579	0.0291286	0.0909918	0	0.0976562	0	0.0521921	0.0785546	0.0532325	0.0440657
Bdellovibrio bacteriovorus	0	0.114811	0	0	0.0804505	0	0.0325435	0.0515738	0.0454959	0	0	0.0816327	0.104384	0	0.0385854	0.0462532
Bacillus thuringiensis	0	0.229621	0	0	0.0402253	0.0592417	0.054848	0.089223	0	0.0954198	0	0	0	0	0.0159033	0.038955
Geobacter sp M18	0.0675219	0	0	0	0.160901	0	0.0380705	0.0659578	0	0.0954198	0.0976562	0	0	0	0.0321793	0.0498571
Janthinobacterium sp B9-8	0	0	0	0	0.0402253	0.118483	0.0264514	0.0478713	0.0454959	0	0	0.163265	0.0521921	0	0.0434922	0.0634035
Prosthecochloris aestuarii	0.0675219	0	0	0	0.0402253	0.177725	0.0475787	0.0695429	0	0	0	0.0816327	0.0521921	0	0.0223041	0.0357856
Photobacterium gaetbulicola	0	0	0	0	0.0804505	0	0.0134084	0.0328438	0.0454959	0	0.292969	0	0	0	0.0564108	0.117309
Campylobacter peloridis	0	0.114811	0	0	0.0402253	0.118483	0.0455865	0.0572172	0.0454959	0	0.0976562	0	0	0	0.0238587	0.0404752
Octadecabacter arcticus	0.135044	0	0	0	0.0402253	0.0592417	0.0390851	0.053289	0	0	0.0976562	0.0816327	0	0	0.0298815	0.0465687
Eggerthella lenta	0	0	0.106838	0	0.0804505	0.0592417	0.0410883	0.0474692	0	0	0	0.163265	0	0	0.0272109	0.0666528
Simkania negevensis	0	0	0	0	0	0	0	0	0	0.0954198	0.0976562	0.163265	0.0521921	0	0.0680889	0.0635683
Sediminicola sp YIK13	0.135044	0	0	0.104603	0.0402253	0	0.0466453	0.0595683	0.0454959	0	0	0.0816327	0	0	0.0211881	0.0347567
Candidatus Puniceispirillum marinum	0.135044	0	0.106838	0	0.0402253	0	0.0470178	0.0600086	0.0454959	0	0	0	0	0.0785546	0.0206751	0.0336926
Owenweeksia hongkongensis	0	0	0	0.209205	0	0	0.0348675	0.0854076	0	0.0954198	0.0976562	0	0	0	0.0321793	0.0498571
Candidatus Cloacimonas acidaminovorans	0	0	0	0	0.0402253	0	0.00670421	0.0164219	0	0.0954198	0	0.0816327	0.104384	0.0785546	0.0599985	0.0474062
Propionibacterium acnes	0	0	0	0	0	0.118483	0.0197472	0.0483707	0.0454959	0	0.0976562	0	0.0521921	0.0785546	0.0456498	0.0399951
Idiomarina loihiensis	0	0	0	0	0.0402253	0.118483	0.0264514	0.0478713	0	0	0.0976562	0.0816327	0.0521921	0	0.0385802	0.0447081
Polaribacter sp MED152	0	0.229621	0	0	0	0	0.0382702	0.0937424	0	0	0	0.0816327	0	0.0785546	0.0266979	0.0413716
Leptospira borgpetersenii	0	0.114811	0	0.104603	0.120676	0	0.0566815	0.0623042	0.0454959	0	0	0	0	0	0.00758265	0.0185736
Woeseia oceani	0.0675219	0	0.106838	0	0	0.0592417	0.0389335	0.045581	0.0454959	0	0	0	0.104384	0	0.02498	0.0429463
Thioalkalimicrobium aerophilum	0.135044	0	0	0	0	0.0592417	0.0323809	0.0555973	0	0	0.0976562	0.0816327	0	0	0.0298815	0.0465687
Moraxella ovis	0	0	0.106838	0	0.0804505	0	0.0312147	0.0490722	0	0	0.0976562	0.0816327	0	0	0.0298815	0.0465687
Propionibacterium acidipropionici	0	0	0	0	0	0.0592417	0.00987362	0.0241853	0.0909918	0	0	0.0816327	0.0521921	0.0785546	0.0505619	0.0412292
Lactobacillus ruminis	0.0675219	0	0	0.104603	0	0	0.0286874	0.0459632	0	0	0	0.0816327	0.104384	0	0.0310028	0.0485652
Caldicellulosiruptor owensensis	0	0	0.213675	0	0.0402253	0	0.0423167	0.0854762	0.0454959	0	0	0	0.0521921	0	0.0162813	0.0253117
Spirochaeta africana	0	0	0.106838	0.104603	0.0804505	0.0592417	0.0585221	0.0485568	0	0	0	0	0	0	0	0
Gemella sp oral taxon 928	0.0675219	0	0	0	0.0402253	0	0.0179579	0.0291286	0.0454959	0	0.195312	0	0	0	0.0401347	0.0781691
Lactobacillus paracollinoides	0.135044	0	0	0.104603	0	0.0592417	0.0498147	0.0596642	0.0454959	0	0	0	0	0	0.00758265	0.0185736
Desulfobulbus propionicus	0.0675219	0	0	0.104603	0	0	0.0286874	0.0459632	0.0909918	0	0	0	0	0.0785546	0.0282577	0.043953
Halotalea alkalilenta	0.0675219	0.114811	0	0	0.0402253	0.118483	0.0568402	0.0529381	0	0	0	0	0	0	0	0
Allochromatium vinosum	0	0	0	0.104603	0	0.0592417	0.0273074	0.0446701	0.0909918	0	0	0.0816327	0	0	0.0287707	0.0446696
Acholeplasma laidlawii	0	0	0.106838	0	0.0804505	0	0.0312147	0.0490722	0	0.0954198	0	0	0.0521921	0	0.024602	0.0404905
Octadecabacter temperatus	0	0	0.106838	0.104603	0	0.118483	0.0549873	0.0604197	0	0	0	0	0	0	0	0
Sulfurospirillum multivorans	0	0.229621	0	0	0.0402253	0.0592417	0.054848	0.089223	0	0	0	0	0	0	0	0
Teredinibacter turnerae	0	0.229621	0	0	0	0	0.0382702	0.0937424	0.0454959	0	0	0	0.0521921	0	0.0162813	0.0253117
Vibrio nigripulchritudo	0	0.229621	0	0	0	0	0.0382702	0.0937424	0	0	0.0976562	0	0	0	0.016276	0.039868
Desulfobacterium autotrophicum	0	0	0	0	0.0402253	0.0592417	0.0165778	0.0263769	0.0909918	0	0	0	0.0521921	0.0785546	0.0369564	0.0423785
Pediococcus claussenii	0	0	0	0.104603	0	0	0.0174338	0.0427038	0	0	0	0	0.0521921	0.157109	0.0348835	0.0634132
Adlercreutzia equolifaciens	0	0	0	0	0.0402253	0.118483	0.0264514	0.0478713	0.0454959	0.0954198	0	0	0	0	0.023486	0.0396618
Janthinobacterium agaricidamnosum	0	0	0	0	0	0.0592417	0.00987362	0.0241853	0.0909918	0.0954198	0	0	0.0521921	0	0.0397673	0.0460865
Gynuella sunshinyii	0.0675219	0.229621	0	0	0	0	0.0495238	0.0922707	0	0	0	0	0	0	0	0
Maribacter sp HTCC2170	0	0.114811	0	0	0.0804505	0	0.0325435	0.0515738	0	0	0.0976562	0	0	0	0.016276	0.039868
Treponema primitia	0	0	0	0	0.0804505	0	0.0134084	0.0328438	0	0	0	0.0816327	0.0521921	0.0785546	0.0353966	0.0401029
Bacillus infantis	0	0	0.213675	0	0	0	0.0356125	0.0872325	0	0	0	0	0	0.0785546	0.0130924	0.0320698
Pseudopedobacter saltans	0.135044	0	0	0	0	0	0.0225073	0.0551314	0	0	0	0	0	0.157109	0.0261849	0.0641396
Sphingopyxis macrogoltabida	0.0675219	0	0	0	0	0.0592417	0.0211273	0.0328348	0	0	0	0.163265	0	0	0.0272109	0.0666528
Sandaracinus amylolyticus	0.0675219	0	0	0.209205	0	0	0.0461212	0.0843362	0	0	0	0	0	0	0	0
Thioalkalivibrio sulfidiphilus	0.0675219	0	0	0	0	0.0592417	0.0211273	0.0328348	0.0909918	0	0	0	0.0521921	0	0.023864	0.0389528
Treponema pedis	0	0	0	0.104603	0.0804505	0	0.0308422	0.0483871	0	0	0	0	0	0.0785546	0.0130924	0.0320698
Methylacidiphilum fumariolicum	0	0	0	0	0	0.177725	0.0296209	0.072556	0	0	0	0.0816327	0	0	0.0136054	0.0333264
Rubrobacter radiotolerans	0	0	0.213675	0	0	0	0.0356125	0.0872325	0.0454959	0	0	0	0	0	0.00758265	0.0185736
Fimbriimonas ginsengisoli	0	0	0	0	0	0.0592417	0.00987362	0.0241853	0.0909918	0	0	0	0.104384	0	0.0325627	0.0506233
Rhizobium gallicum	0	0	0	0	0	0.118483	0.0197472	0.0483707	0	0	0	0.0816327	0.0521921	0	0.0223041	0.0357856
Arcobacter sp L	0.135044	0.114811	0	0	0	0	0.0416424	0.0648287	0	0	0	0	0	0	0	0
Aneurinibacillus sp XH2	0	0	0	0.104603	0	0	0.0174338	0.0427038	0.136488	0	0	0	0	0	0.022748	0.0557209
Rhodopseudomonas palustris	0.0675219	0	0	0	0	0	0.0112537	0.0275657	0.0909918	0	0	0.0816327	0	0	0.0287707	0.0446696
Virgibacillus sp SK37	0	0	0	0	0	0	0	0	0	0	0	0.0816327	0	0.157109	0.0397903	0.0661023
Desulfovibrio salexigens	0	0	0	0	0.0804505	0.0592417	0.023282	0.0366866	0	0	0.0976562	0	0	0	0.016276	0.039868
Orientia tsutsugamushi	0	0	0	0	0.0402253	0.118483	0.0264514	0.0478713	0	0	0	0	0	0.0785546	0.0130924	0.0320698
Clostridium sp BNL1100	0	0.114811	0	0	0	0.118483	0.0388823	0.0602474	0	0	0	0	0	0	0	0
Acinetobacter sp ADP1	0	0.229621	0	0	0	0	0.0382702	0.0937424	0	0	0	0	0	0	0	0
Pelobacter carbinolicus	0	0	0	0	0.0402253	0	0.00670421	0.0164219	0.0909918	0.0954198	0	0	0	0	0.0310686	0.0481516
Candidatus Arthromitus sp SFB-rat-Yit	0	0	0.106838	0	0	0.118483	0.0375535	0.0582941	0	0	0	0	0	0	0	0
Geobacter lovleyi	0	0	0	0	0.0804505	0	0.0134084	0.0328438	0.0454959	0	0.0976562	0	0	0	0.0238587	0.0404752
Truepera radiovictrix	0	0	0	0	0.0402253	0	0.00670421	0.0164219	0	0	0	0	0.104384	0.0785546	0.0304898	0.0479356
Mycobacterium marinum	0	0	0	0	0	0.0592417	0.00987362	0.0241853	0	0	0	0.163265	0	0	0.0272109	0.0666528
Thermodesulfatator indicus	0	0	0	0	0	0.118483	0.0197472	0.0483707	0	0	0.0976562	0	0	0	0.016276	0.039868
Kurthia sp 11kri321	0	0	0	0	0	0.118483	0.0197472	0.0483707	0	0.0954198	0	0	0	0	0.0159033	0.038955
Zobellia galactanivorans	0	0	0	0	0.0402253	0	0.00670421	0.0164219	0.0909918	0	0	0.0816327	0	0	0.0287707	0.0446696
Clostridium beijerinckii	0	0	0	0	0.0402253	0.118483	0.0264514	0.0478713	0	0	0	0	0.0521921	0	0.00869868	0.0213073
Thermobispora bispora	0	0	0	0.209205	0	0	0.0348675	0.0854076	0	0	0	0	0	0	0	0
Thermobifida fusca	0	0	0	0	0	0	0	0	0.0454959	0	0	0.163265	0	0	0.0347935	0.0655163
Alicyclobacillus acidocaldarius	0	0	0	0	0.0804505	0	0.0134084	0.0328438	0.0454959	0	0	0.0816327	0	0	0.0211881	0.0347567
Granulicella mallensis	0	0	0	0	0	0.118483	0.0197472	0.0483707	0	0	0	0.0816327	0	0	0.0136054	0.0333264
Thermocrinis ruber	0	0	0	0	0	0.118483	0.0197472	0.0483707	0	0	0	0.0816327	0	0	0.0136054	0.0333264
Corynebacterium camporealensis	0	0	0	0	0	0	0	0	0	0	0.195312	0	0	0	0.0325521	0.079736
Eggerthella sp YY7918	0	0	0	0	0.0402253	0.0592417	0.0165778	0.0263769	0.0909918	0	0	0	0	0	0.0151653	0.0371473
Propionibacterium freudenreichii	0	0	0	0	0.0402253	0	0.00670421	0.0164219	0.0454959	0	0	0	0.104384	0	0.02498	0.0429463
Corallococcus coralloides	0.135044	0	0	0	0	0	0.0225073	0.0551314	0	0	0	0	0.0521921	0	0.00869868	0.0213073
Hirschia baltica	0.0675219	0	0	0	0	0.118483	0.0310009	0.0506581	0	0	0	0	0	0	0	0
Halomonas chromatireducens	0	0	0	0	0	0	0	0	0.0909918	0	0	0.0816327	0	0	0.0287707	0.0446696
Klebsiella pneumoniae	0.0675219	0	0	0	0	0	0.0112537	0.0275657	0	0	0	0	0.104384	0	0.0173974	0.0426146
Flavobacterium columnare	0	0	0	0	0	0	0	0	0.0909918	0	0	0	0	0.0785546	0.0282577	0.043953
Cytophaga hutchinsonii	0	0	0	0	0	0	0	0	0	0	0	0	0	0.157109	0.0261849	0.0641396
Neisseria weaveri	0.0675219	0	0	0	0.0804505	0	0.0246621	0.0384244	0	0	0	0	0	0	0	0
Azoarcus sp KH32C	0	0	0	0	0.0804505	0.0592417	0.023282	0.0366866	0	0	0	0	0	0	0	0
Rhodococcus equi	0	0	0	0	0.0804505	0.0592417	0.023282	0.0366866	0	0	0	0	0	0	0	0
Kosakonia sacchari	0.135044	0	0	0	0	0	0.0225073	0.0551314	0	0	0	0	0	0	0	0
Enterococcus faecium	0.135044	0	0	0	0	0	0.0225073	0.0551314	0	0	0	0	0	0	0	0
Marinomonas posidonica	0	0	0	0	0.0402253	0	0.00670421	0.0164219	0.0909918	0	0	0	0	0	0.0151653	0.0371473
Robiginitalea biformata	0	0	0	0	0.0402253	0	0.00670421	0.0164219	0.0909918	0	0	0	0	0	0.0151653	0.0371473
Bifidobacterium pseudolongum	0	0	0	0	0.120676	0	0.0201126	0.0492657	0	0	0	0	0	0	0	0
Marinomonas sp MWYL1	0	0	0	0	0	0.118483	0.0197472	0.0483707	0	0	0	0	0	0	0	0
Candidatus Pelagibacter ubique	0	0	0	0	0	0.118483	0.0197472	0.0483707	0	0	0	0	0	0	0	0
Chloracidobacterium thermophilum	0	0	0	0	0	0.118483	0.0197472	0.0483707	0	0	0	0	0	0	0	0
Desulfurobacterium thermolithotrophum	0	0	0	0	0	0.118483	0.0197472	0.0483707	0	0	0	0	0	0	0	0
Bacillus halodurans	0	0	0	0	0	0.118483	0.0197472	0.0483707	0	0	0	0	0	0	0	0
Bifidobacterium breve	0	0	0	0	0	0.118483	0.0197472	0.0483707	0	0	0	0	0	0	0	0
Fischerella sp NIES-3754	0	0	0	0	0	0.118483	0.0197472	0.0483707	0	0	0	0	0	0	0	0
Legionella oakridgensis	0	0	0	0	0	0	0	0	0	0	0	0	0.104384	0	0.0173974	0.0426146
Bacillus methanolicus	0	0	0	0	0	0	0	0	0.0909918	0	0	0	0	0	0.0151653	0.0371473
Candidatus Midichloria mitochondrii	0	0	0	0	0.0804505	0	0.0134084	0.0328438	0	0	0	0	0	0	0	0
Corynebacterium halotolerans	0	0	0	0	0.0804505	0	0.0134084	0.0328438	0	0	0	0	0	0	0	0

## Sheet: Archaea_Phylum
Taxa	17ZD4H	1ZD4H	2094ZD4H	29ZD4H	77D4H	8ZD4H	H-FCR (Mean)	H-FCR (SD)	126D4L	162ZD4L	20LZD4L	2ZD4L	60ZD4L	91ZD4L	L-FCR (Mean)	L-FCR (SD)
Euryarchaeota	100	91.8919	97.2973	100	93.3333	100	97.0871	3.64911	93.617	96.1538	95.4545	95.2381	88.2353	97.8261	94.4208	3.32393
Crenarchaeota	0	8.10811	2.7027	0	6.66667	0	2.91291	3.64911	6.38298	3.84615	4.54545	4.7619	11.7647	2.17391	5.57919	3.32393

## Sheet: Archaea_Family
Taxa	17ZD4H	1ZD4H	2094ZD4H	29ZD4H	77D4H	8ZD4H	H-FCR (Mean)	H-FCR (SD)	126D4L	162ZD4L	20LZD4L	2ZD4L	60ZD4L	91ZD4L	L-FCR (Mean)	L-FCR (SD)
Methanomassiliicoccaceae	68	52.1739	57.8947	75	77.7778	62.5	65.5577	9.91613	80	46.6667	73.6842	65	69.2308	68.1818	67.1272	11.2907
Methanococcaceae	8	13.0435	31.5789	10	11.1111	8.33333	13.6778	8.96402	0	0	10.5263	5	0	9.09091	4.10287	4.84658
Methanosarcinaceae	8	21.7391	0	0	0	4.16667	5.65097	8.51294	8	20	5.26316	10	7.69231	13.6364	10.7653	5.31925
Methanobacteriaceae	4	0	0	10	5.55556	16.6667	6.03704	6.41821	0	20	0	10	7.69231	4.54545	7.03963	7.51658
Picrophilaceae	4	4.34783	10.5263	5	0	8.33333	5.36791	3.66782	4	6.66667	5.26316	5	0	4.54545	4.24588	2.26457
Acidilobaceae	0	8.69565	0	0	5.55556	0	2.3752	3.81127	8	6.66667	5.26316	5	15.3846	0	6.71907	5.03897
Natrialbaceae	8	0	0	0	0	0	1.33333	3.26599	0	0	0	0	0	0	0	0

## Sheet: Archaea_Genus
Taxa	17ZD4H	1ZD4H	2094ZD4H	29ZD4H	77D4H	8ZD4H	H-FCR (Mean)	H-FCR (SD)	126D4L	162ZD4L	20LZD4L	2ZD4L	60ZD4L	91ZD4L	L-FCR (Mean)	L-FCR (SD)
Candidatus_Methanoplasma	56	27.2727	38.8889	63.1579	50	59.0909	49.0684	13.6129	64	42.8571	63.1579	52.6316	46.1538	63.6364	55.4061	9.51274
Candidatus_Methanomethylophilus	12	27.2727	22.2222	15.7895	27.7778	9.09091	19.0255	7.91661	16	7.14286	10.5263	15.7895	23.0769	4.54545	12.8468	6.78365
Methanothermococcus	8	9.09091	27.7778	10.5263	11.1111	9.09091	12.5995	7.5189	0	0	10.5263	5.26316	0	9.09091	4.14673	4.8575
Methanosarcina	8	22.7273	0	0	0	0	5.12121	9.19965	8	21.4286	5.26316	10.5263	7.69231	13.6364	11.0911	5.80917
Methanobrevibacter	4	0	0	5.26316	5.55556	13.6364	4.74251	5.01132	0	14.2857	0	5.26316	7.69231	4.54545	5.29777	5.35195
Picrophilus	4	4.54545	11.1111	5.26316	0	9.09091	5.66844	3.94148	4	7.14286	5.26316	5.26316	0	4.54545	4.3691	2.38951
Acidilobus	0	9.09091	0	0	5.55556	0	2.44108	3.94349	8	7.14286	5.26316	5.26316	15.3846	0	6.8423	5.02407
Natrialba	8	0	0	0	0	0	1.33333	3.26599	0	0	0	0	0	0	0	0

## Sheet: Archaea_Species
Taxa	17ZD4H	1ZD4H	2094ZD4H	29ZD4H	77D4H	8ZD4H	H-FCR (Mean)	H-FCR (SD)	126D4L	162ZD4L	20LZD4L	2ZD4L	60ZD4L	91ZD4L	L-FCR (Mean)	L-FCR (SD)
Candidatus Methanoplasma termitum	60.8696	28.5714	38.8889	63.1579	52.9412	61.9048	51.0556	14.2661	69.5652	46.1538	66.6667	62.5	54.5455	77.7778	62.8682	11.2281
Candidatus Methanomethylophilus alvus	13.0435	28.5714	22.2222	15.7895	29.4118	9.52381	19.7604	8.27667	17.3913	7.69231	11.1111	18.75	27.2727	5.55556	14.6288	8.0907
Methanothermococcus okinawensis	8.69565	9.52381	27.7778	10.5263	11.7647	9.52381	12.9687	7.33099	0	0	11.1111	6.25	0	11.1111	4.74537	5.49299
Picrophilus torridus	4.34783	4.7619	11.1111	5.26316	0	9.52381	5.83463	3.9795	4.34783	7.69231	5.55556	6.25	0	5.55556	4.90021	2.63795
Acidilobus saccharovorans	0	9.52381	0	0	5.88235	0	2.56769	4.14118	8.69565	7.69231	5.55556	6.25	18.1818	0	7.72922	5.9472
Methanosarcina siciliae	4.34783	19.0476	0	0	0	0	3.89924	7.62222	0	23.0769	0	0	0	0	3.84615	9.42111
Methanobrevibacter ruminantium	0	0	0	5.26316	0	9.52381	2.46449	4.04874	0	7.69231	0	0	0	0	1.28205	3.14037
Natrialba magadii	8.69565	0	0	0	0	0	1.44928	3.54999	0	0	0	0	0	0	0	0
