# Supplementary material for: Enhancing the Resolution of Rumen Microbial Classification from Metatranscriptomic Data Using Kraken and Mothur
Source: Front Microbiol. 2017 Dec 7;8:2445. doi: 10.3389/fmicb.2017.02445 (PMC5725470; doi:10.3389/fmicb.2017.02445)
Supplement: Supplementary file 3 [file Table_3.XLSX]

## Sheet: Neves et al., Frontiers Microbi
Taxa	17ZD4H	1ZD4H	2094ZD4H	29ZD4H	77D4H	8ZD4H	126D4L	162ZD4L	20LZD4L	2ZD4L	60ZD4L	91ZD4L	H-FCR (Mean)	H-FCR (SD)	L-FCR (Mean)	L-FCR (SD)	17ZD4H	1ZD4H	2094ZD4H	29ZD4H	77D4H	8ZD4H	126D4L	162ZD4L	20LZD4L	2ZD4L	60ZD4L	91ZD4L	H-FCR (Mean)	H-FCR (SD)	L-FCR (Mean)	L-FCR (SD)
Prevotella	21.8687	23.0327	16.713	12.4147	34.0962	12.0595	27.4469	26.4511	16.7954	19.3314	37.0299	24.6267	20.0308	8.27984	25.2802	7.09828	31.0023	29.8348	24.3094	20.0176	49.1447	20.8978	50.0408	45.0427	23.2128	24.2361	56.0748	29.2799	29.2011	10.7574	37.9812	14.1804
k__Bacteria|p__unclassified|c__unclassified|o__unclassified|f__unclassified|g__unclassified	14.7124	14.5161	15.7002	15.5272	12.1467	17.8525	13.6293	12.8834	16.1717	17.6309	10.6286	14.4741	15.0758	1.86166	14.2363	2.47145	NA	NA	NA	NA	NA	NA	NA	NA	NA	NA	NA	NA	NA	NA	NA	NA
k__Bacteria|p__Bacteroidetes|c__Bacteroidia|o__Bacteroidales|f__unclassified|g__unclassified	9.62029	10.3743	8.8145	10.3293	13.2342	7.88837	12.968	10.7234	11.348	9.77563	13.005	10.7632	10.0435	1.82787	11.4306	1.30644	NA	NA	NA	NA	NA	NA	NA	NA	NA	NA	NA	NA	NA	NA	NA	NA
k__Bacteria|p__Firmicutes|c__Clostridia|o__Clostridiales|f__unclassified|g__unclassified	6.34907	4.86514	8.73589	11.3528	3.16205	8.63511	4.133	4.7758	5.60372	8.50815	1.8784	6.7394	7.18334	2.97129	5.27308	2.27139	NA	NA	NA	NA	NA	NA	NA	NA	NA	NA	NA	NA	NA	NA	NA	NA
Ruminococcus	6.27918	4.30686	7.53111	5.07133	1.91082	10.3181	2.02662	6.11852	4.57691	7.87234	1.04006	5.29423	5.90291	2.87967	4.48811	2.55801	4.60373	3.49854	3.77532	4.12643	1.38988	6.68329	1.34584	1.88034	3.9529	5.90278	1.02804	2.30978	4.01287	1.7143	2.73661	1.85865
k__Bacteria|p__Firmicutes|c__Clostridia|o__Clostridiales|f__Lachnospiraceae|g__unclassified	4.15318	3.85981	7.06484	13.369	2.11988	6.14983	4.46627	3.45207	7.89363	3.37615	1.72092	3.55997	6.11942	3.96028	4.07817	2.0697	NA	NA	NA	NA	NA	NA	NA	NA	NA	NA	NA	NA	NA	NA	NA	NA
Ruminobacter	7.75151	10.3771	6.65194	5.22989	3.35462	4.56978	2.01066	3.14377	6.5226	2.14075	5.32604	2.5836	6.32248	2.51653	3.62124	1.86627	NA	NA	NA	NA	NA	NA	NA	NA	NA	NA	NA	NA	NA	NA	NA	NA
k__Bacteria|p__Firmicutes|c__Clostridia|o__Clostridiales|f__Ruminococcaceae|g__unclassified	5.4969	4.44076	5.83193	5.33836	1.9394	8.15125	2.00224	3.03236	3.75662	7.42691	1.32174	4.6283	5.19977	2.02111	3.6947	2.17894	NA	NA	NA	NA	NA	NA	NA	NA	NA	NA	NA	NA	NA	NA	NA	NA
Fibrobacter	3.22108	2.17291	2.58581	2.62918	5.32106	3.34058	6.91611	6.13498	5.64573	2.48633	6.17079	5.99916	3.21177	1.12038	5.55885	1.56143	1.3986	0.58309	2.02578	2.10711	1.14041	1.59601	1.71289	1.62393	1.59798	1.11111	2.1028	1.97011	1.47517	0.571114	1.68647	0.345619
k__Bacteria|p__Bacteroidetes|c__Bacteroidia|o__Bacteroidales|f__Prevotellaceae|g__unclassified	3.0412	2.97066	2.3504	2.05477	4.95264	1.91484	4.29875	3.59768	2.63938	2.55669	4.60947	3.53572	2.88075	1.11562	3.53961	0.836761	NA	NA	NA	NA	NA	NA	NA	NA	NA	NA	NA	NA	NA	NA	NA	NA
Treponema	2.28469	1.20158	2.38349	1.57369	2.70893	2.69125	3.33751	2.80635	2.40251	2.47857	2.70422	2.29241	2.14061	0.617918	2.67026	0.378447	4.1958	2.72109	5.43278	3.95083	3.13614	4.2394	2.6509	4.52991	4.62574	4.86111	3.59813	5.29891	3.94601	0.950296	4.26078	0.96691
k__Bacteria|p__Proteobacteria|c__Gammaproteobacteria|o__unclassified|f__unclassified|g__unclassified	1.76222	2.86156	1.80551	1.61657	1.67886	1.10457	1.0348	1.21547	1.73975	1.45217	1.62143	1.11787	1.80488	0.576223	1.36358	0.285041	NA	NA	NA	NA	NA	NA	NA	NA	NA	NA	NA	NA	NA	NA	NA	NA
k__Bacteria|p__Proteobacteria|c__Gammaproteobacteria|o__Aeromonadales|f__Succinivibrionaceae|g__unclassified	1.09795	2.08152	1.22174	1.12288	1.8099	1.02113	0.969656	1.36361	1.09682	1.83552	1.87626	0.840119	1.39252	0.441701	1.33033	0.442556	NA	NA	NA	NA	NA	NA	NA	NA	NA	NA	NA	NA	NA	NA	NA	NA
k__Bacteria|p__Bacteroidetes|c__unclassified|o__unclassified|f__unclassified|g__unclassified	1.36291	1.15199	1.25732	1.52468	1.30915	1.22571	1.37117	1.23637	1.59681	1.492	0.975057	1.36401	1.30529	0.129307	1.33924	0.216576	NA	NA	NA	NA	NA	NA	NA	NA	NA	NA	NA	NA	NA	NA	NA	NA
Butyrivibrio	0.883686	0.815462	1.04343	0.947024	1.16755	1.3273	2.08246	2.21824	0.712936	1.27162	0.589307	1.32685	1.03074	0.190684	1.3669	0.675249	2.21445	1.84645	2.02578	2.4583	2.49465	2.54364	2.81403	4.95726	1.76619	1.80556	1.30841	3.05707	2.26388	0.283796	2.61809	1.32695
Coprococcus	0.757936	0.616379	1.05997	1.65333	0.244581	1.00647	1.0286	0.32476	2.42643	0.598561	0.271002	0.478035	0.889778	0.476235	0.854564	0.81604	NA	NA	NA	NA	NA	NA	NA	NA	NA	NA	NA	NA	NA	NA	NA	NA
YRC22	1.05498	0.763034	0.623076	0.594953	0.943569	0.764888	1.02417	0.661547	1.27535	0.401455	0.669265	1.15978	0.79075	0.179477	0.86526	0.339173	NA	NA	NA	NA	NA	NA	NA	NA	NA	NA	NA	NA	NA	NA	NA	NA
k__Bacteria|p__Proteobacteria|c__unclassified|o__unclassified|f__unclassified|g__unclassified	0.690335	0.816879	0.682653	0.631349	0.844706	0.61233	0.659437	0.609636	0.857623	0.951903	0.612501	0.793739	0.713042	0.0963051	0.747473	0.142149	NA	NA	NA	NA	NA	NA	NA	NA	NA	NA	NA	NA	NA	NA	NA	NA
k__Bacteria|p__Firmicutes|c__unclassified|o__unclassified|f__unclassified|g__unclassified	0.775409	0.510815	0.851041	0.869186	0.373823	1.08467	0.522054	0.564689	0.635341	1.14539	0.274054	0.770548	0.744157	0.259066	0.652012	0.291587	NA	NA	NA	NA	NA	NA	NA	NA	NA	NA	NA	NA	NA	NA	NA	NA
Succinivibrio	0.248062	0.463347	0.350429	0.37117	0.922457	0.704493	0.375365	1.03062	0.297543	0.888788	1.52194	0.483833	0.509993	0.254352	0.766349	0.47079	NA	NA	NA	NA	NA	NA	NA	NA	NA	NA	NA	NA	NA	NA	NA	NA
CF231	0.62789	0.481059	0.479512	0.469548	0.550694	0.418577	0.767127	0.645721	0.517491	0.455775	0.800493	0.60848	0.504546	0.0736712	0.632515	0.135319	NA	NA	NA	NA	NA	NA	NA	NA	NA	NA	NA	NA	NA	NA	NA	NA
RFN20	0.393577	0.267097	0.290024	0.308828	0.514908	0.69402	0.941293	0.277913	0.473735	0.411802	0.602735	0.522834	0.411409	0.165519	0.538385	0.225728	NA	NA	NA	NA	NA	NA	NA	NA	NA	NA	NA	NA	NA	NA	NA	NA
k__Bacteria|p__Firmicutes|c__Clostridia|o__unclassified|f__unclassified|g__unclassified	0.404748	0.307481	0.510956	0.543782	0.200557	0.597318	0.265016	0.313365	0.358801	0.615116	0.120852	0.454845	0.427474	0.152151	0.354666	0.1687	NA	NA	NA	NA	NA	NA	NA	NA	NA	NA	NA	NA	NA	NA	NA	NA
BF311	0.431101	0.182788	0.239549	0.251891	0.566914	0.331649	0.698879	0.326659	0.523325	0.375588	0.294196	0.459325	0.333982	0.142976	0.446329	0.149899	NA	NA	NA	NA	NA	NA	NA	NA	NA	NA	NA	NA	NA	NA	NA	NA
Oscillospira	0.271837	1.46018	0.199417	0.122162	0.0844449	0.160937	0.383785	0.796389	0.179692	0.260221	0.495921	0.192637	0.383163	0.531575	0.384774	0.235062	NA	NA	NA	NA	NA	NA	NA	NA	NA	NA	NA	NA	NA	NA	NA	NA
Anaerostipes	0.16929	0.48035	0.166733	0.125765	0.0507184	1.38629	0.0611575	0.43238	0.0676764	0.388004	0.0323493	0.0948692	0.396525	0.506755	0.179406	0.180415	NA	NA	NA	NA	NA	NA	NA	NA	NA	NA	NA	NA	NA	NA	NA	NA
Succiniclasticum	0.270405	0.401709	0.682239	0.352792	0.133361	0.290804	0.210949	0.302603	0.107349	0.210557	0.127261	0.304372	0.355218	0.184214	0.210515	0.0835032	NA	NA	NA	NA	NA	NA	NA	NA	NA	NA	NA	NA	NA	NA	NA	NA
k__Bacteria|p__Bacteroidetes|c__Bacteroidia|o__Bacteroidales|f__Paraprevotellaceae|g__unclassified	0.231162	0.327318	0.194453	0.244684	0.306885	0.218889	0.356309	0.212075	0.293459	0.203831	0.149845	0.464332	0.253898	0.0520757	0.279975	0.11605	NA	NA	NA	NA	NA	NA	NA	NA	NA	NA	NA	NA	NA	NA	NA	NA
Desulfovibrio	0.176737	0.192707	0.442277	0.345945	0.119459	0.216445	0.218483	0.292474	0.133602	0.235906	0.0524914	0.310696	0.248928	0.120819	0.207276	0.0982708	0.815851	0.680272	1.01289	1.84372	0.427655	0.74813	0.448613	0.34188	1.09336	1.04167	0.46729	0.883152	0.92142	0.490334	0.71266	0.331556
Anaeroplasma	0.191919	0.184205	0.159286	0.0839637	0.196952	0.137198	0.337252	0.162696	0.183776	0.163479	0.406503	0.247977	0.158921	0.0430468	0.250281	0.10159	NA	NA	NA	NA	NA	NA	NA	NA	NA	NA	NA	NA	NA	NA	NA	NA
Sphaerochaeta	0.173873	0.351407	0.0844008	0.127567	0.231709	0.165825	0.178154	0.127878	0.287041	0.152615	0.341804	0.166021	0.18913	0.0934674	0.208919	0.0851892	1.04895	1.16618	0.644567	0.877963	0.819672	0.798005	0.570962	1.11111	1.68209	0.902778	1.02804	1.3587	0.892557	0.18724	1.10895	0.381928
k__Bacteria|p__Proteobacteria|c__Alphaproteobacteria|o__unclassified|f__unclassified|g__unclassified	0.109995	0.168619	0.13198	0.102702	0.165028	0.129518	0.111679	0.219672	0.217615	0.168652	0.185246	0.120958	0.13464	0.0273447	0.170637	0.046417	NA	NA	NA	NA	NA	NA	NA	NA	NA	NA	NA	NA	NA	NA	NA	NA
k__Bacteria|p__Proteobacteria|c__Deltaproteobacteria|o__unclassified|f__unclassified|g__unclassified	0.114005	0.106981	0.133635	0.209369	0.114824	0.100542	0.182586	0.151934	0.18786	0.27212	0.058595	0.123593	0.129893	0.0404878	0.162782	0.0713923	NA	NA	NA	NA	NA	NA	NA	NA	NA	NA	NA	NA	NA	NA	NA	NA
k__Bacteria|p__Verrucomicrobia|c__Verruco-5|o__WCHB1-41|f__unclassified|g__unclassified	0.118589	0.0828923	0.129084	0.137657	0.175584	0.117648	0.21671	0.110152	0.2357	0.15365	0.0976583	0.138614	0.126909	0.0302719	0.158748	0.0562248	NA	NA	NA	NA	NA	NA	NA	NA	NA	NA	NA	NA	NA	NA	NA	NA
k__Bacteria|p__Spirochaetes|c__Spirochaetes|o__Spirochaetales|f__Spirochaetaceae|g__unclassified	0.136921	0.0588039	0.152252	0.0915312	0.114567	0.147671	0.146689	0.113951	0.125435	0.15934	0.106509	0.118323	0.116958	0.0363914	0.128374	0.0204458	NA	NA	NA	NA	NA	NA	NA	NA	NA	NA	NA	NA	NA	NA	NA	NA
Pseudobutyrivibrio	0.0971052	0.075099	0.112948	0.0630628	0.097575	0.210161	0.120099	0.236764	0.063009	0.121575	0.109255	0.14573	0.109325	0.0524977	0.132739	0.0577723	NA	NA	NA	NA	NA	NA	NA	NA	NA	NA	NA	NA	NA	NA	NA	NA
Pyramidobacter	0.109422	0.14949	0.150597	0.168648	0.0458268	0.135453	0.0762253	0.201313	0.0793447	0.132956	0.0396737	0.109627	0.126573	0.0441941	0.106523	0.0562475	NA	NA	NA	NA	NA	NA	NA	NA	NA	NA	NA	NA	NA	NA	NA	NA
k__Bacteria|p__Spirochaetes|c__Spirochaetes|o__unclassified|f__unclassified|g__unclassified	0.114865	0.138154	0.094744	0.0627025	0.122033	0.111015	0.136053	0.105721	0.121934	0.117436	0.140384	0.103302	0.107252	0.0260255	0.120805	0.015247	NA	NA	NA	NA	NA	NA	NA	NA	NA	NA	NA	NA	NA	NA	NA	NA
k__Bacteria|p__Fibrobacteres|c__Fibrobacteria|o__Fibrobacterales|f__Fibrobacteraceae|g__unclassified	0.0730437	0.0609294	0.0637143	0.0814411	0.104269	0.0722647	0.140928	0.143705	0.122518	0.0532859	0.118106	0.135979	0.0759437	0.015681	0.119087	0.0337962	NA	NA	NA	NA	NA	NA	NA	NA	NA	NA	NA	NA	NA	NA	NA	NA
k__Bacteria|p__Tenericutes|c__Mollicutes|o__unclassified|f__unclassified|g__unclassified	0.0942407	0.0899771	0.0682653	0.0609007	0.0957729	0.102986	0.102815	0.0810316	0.0828452	0.099329	0.135806	0.116215	0.0853571	0.0167915	0.103007	0.0207519	NA	NA	NA	NA	NA	NA	NA	NA	NA	NA	NA	NA	NA	NA	NA	NA
k__Bacteria|p__Proteobacteria|c__Deltaproteobacteria|o__Desulfovibrionales|f__Desulfovibrionaceae|g__unclassified	0.04755	0.255053	0.0831596	0.0904501	0.0247156	0.0624897	0.0629302	0.18422	0.0297543	0.0563899	0.0524914	0.0661449	0.093903	0.0824852	0.0753218	0.0548684	NA	NA	NA	NA	NA	NA	NA	NA	NA	NA	NA	NA	NA	NA	NA	NA
k__Bacteria|p__Proteobacteria|c__Gammaproteobacteria|o__Aeromonadales|f__unclassified|g__unclassified	0.10398	0.131778	0.127842	0.0911708	0.0535504	0.0617915	0.0412148	0.0607737	0.108516	0.0605286	0.0878925	0.0498063	0.0950188	0.0327028	0.0681219	0.025273	NA	NA	NA	NA	NA	NA	NA	NA	NA	NA	NA	NA	NA	NA	NA	NA
Selenomonas	0.0630181	0.0453428	0.0653692	0.0875673	0.0970601	0.0422417	0.0899635	0.165862	0.0303377	0.0434564	0.072023	0.140459	0.0667665	0.022031	0.0903502	0.0535713	0.34965	0.0971817	0.092081	0.175593	0.285103	0.349127	0.244698	0.42735	0.168209	0.277778	0.140187	0.339674	0.224789	0.119167	0.266316	0.107187
Bulleidia	0.119734	0.0580955	0.14315	0.0767565	0.0406777	0.117648	0.0815433	0.0525439	0.0606754	0.0703581	0.0439463	0.0669355	0.0926771	0.040141	0.0626671	0.0133461	NA	NA	NA	NA	NA	NA	NA	NA	NA	NA	NA	NA	NA	NA	NA	NA
p.75.a5	0.0564299	0.0644718	0.0711614	0.0839637	0.0568973	0.101939	0.0611575	0.0835639	0.0507573	0.0729447	0.0689712	0.0911798	0.0724771	0.0176973	0.0714291	0.0146868	NA	NA	NA	NA	NA	NA	NA	NA	NA	NA	NA	NA	NA	NA	NA	NA
k__Bacteria|p__Proteobacteria|c__Betaproteobacteria|o__unclassified|f__unclassified|g__unclassified	0.140072	0.120442	0.109225	0.0144144	0.111735	0.0209463	0.041658	0.0569754	0.0221698	0.0294883	0.0781267	0.0703613	0.086139	0.0541628	0.0497966	0.0224452	NA	NA	NA	NA	NA	NA	NA	NA	NA	NA	NA	NA	NA	NA	NA	NA
Catonella	0.0386702	0.0503022	0.04882	0.0490088	0.0787809	0.07017	0.118326	0.137374	0.0431729	0.0563899	0.035096	0.0735236	0.0559587	0.0151853	0.0773138	0.0416878	NA	NA	NA	NA	NA	NA	NA	NA	NA	NA	NA	NA	NA	NA	NA	NA
Moryella	0.0509874	0.104855	0.103019	0.0818015	0.0157047	0.104731	0.0288061	0.0791325	0.0402558	0.0667367	0.0149539	0.0803753	0.0768498	0.0365475	0.05171	0.0275909	NA	NA	NA	NA	NA	NA	NA	NA	NA	NA	NA	NA	NA	NA	NA	NA
k__Bacteria|p__Firmicutes|c__Clostridia|o__Clostridiales|f__Veillonellaceae|g__unclassified	0.0547112	0.073682	0.0914342	0.0684682	0.0586995	0.0418926	0.049635	0.0753341	0.0169191	0.0388004	0.0561535	0.0901257	0.0648146	0.01712	0.0544946	0.0260325	NA	NA	NA	NA	NA	NA	NA	NA	NA	NA	NA	NA	NA	NA	NA	NA
k__Bacteria|p__Verrucomicrobia|c__unclassified|o__unclassified|f__unclassified|g__unclassified	0.0401024	0.0673057	0.0355807	0.0529728	0.0558675	0.0415435	0.104145	0.042415	0.0857623	0.061046	0.0527965	0.0679896	0.0488954	0.01194	0.0690257	0.022582	NA	NA	NA	NA	NA	NA	NA	NA	NA	NA	NA	NA	NA	NA	NA	NA
k__Bacteria|p__Spirochaetes|c__unclassified|o__unclassified|f__unclassified|g__unclassified	0.0535654	0.0538446	0.0479926	0.0428827	0.0651358	0.0551585	0.0797706	0.0563423	0.0676764	0.0574246	0.0610365	0.0592932	0.0530966	0.00748797	0.0635906	0.00887733	NA	NA	NA	NA	NA	NA	NA	NA	NA	NA	NA	NA	NA	NA	NA	NA
k__Bacteria|p__Firmicutes|c__Erysipelotrichi|o__Erysipelotrichales|f__Erysipelotrichaceae|g__unclassified	0.0498416	0.038258	0.0438553	0.0486485	0.0525206	0.0635371	0.0908499	0.0595076	0.0379221	0.0527685	0.0637831	0.0527051	0.0494435	0.00854671	0.0595894	0.0176533	NA	NA	NA	NA	NA	NA	NA	NA	NA	NA	NA	NA	NA	NA	NA	NA
Bilophila	0.0412482	0.0418004	0.0835733	0.0789186	0.0203389	0.063188	0.023488	0.0816647	0.0256703	0.061046	0.0085451	0.0513875	0.0548446	0.0245771	0.0419669	0.0273961	NA	NA	NA	NA	NA	NA	NA	NA	NA	NA	NA	NA	NA	NA	NA	NA
Bacteroides	0.0300768	0.0410919	0.028961	0.033153	0.0478864	0.0453836	0.0452033	0.0379836	0.0495904	0.0419044	0.0799578	0.0487522	0.0377588	0.00811718	0.0505653	0.0150347	2.62238	2.52672	1.9337	4.03863	4.27655	2.59352	3.79282	2.13675	3.8688	2.08333	3.83178	3.3288	2.99858	0.935642	3.17371	0.847084
k__Bacteria|p__Tenericutes|c__Mollicutes|o__Anaeroplasmatales|f__Anaeroplasmataceae|g__unclassified	0.0386702	0.0375495	0.02441	0.023063	0.050461	0.0286266	0.0748957	0.0436811	0.0373387	0.0310403	0.0881977	0.0463805	0.0337967	0.0104459	0.053589	0.0226909	NA	NA	NA	NA	NA	NA	NA	NA	NA	NA	NA	NA	NA	NA	NA	NA
Sutterella	0.0890847	0.0807669	0.0699202	0.00396395	0.066938	0.00942583	0.0115224	0.0259554	0.00583417	0.0118988	0.0332649	0.0453264	0.0533499	0.0370302	0.0223003	0.0152268	NA	NA	NA	NA	NA	NA	NA	NA	NA	NA	NA	NA	NA	NA	NA	NA
Mogibacterium	0.0658826	0.0396749	0.0376494	0.0403602	0.0213687	0.0310703	0.0314651	0.0417819	0.0501739	0.0325923	0.0238042	0.0363665	0.0393343	0.0148316	0.0360307	0.00911452	NA	NA	NA	NA	NA	NA	NA	NA	NA	NA	NA	NA	NA	NA	NA	NA
k__Bacteria|p__Proteobacteria|c__Betaproteobacteria|o__Burkholderiales|f__Comamonadaceae|g__unclassified	0.0592943	0.0488852	0.0508887	0.0147747	0.047629	0.0202481	0.0274765	0.0284877	0.0309211	0.0181069	0.0305182	0.03663	0.0402867	0.0181876	0.0286901	0.0060808	NA	NA	NA	NA	NA	NA	NA	NA	NA	NA	NA	NA	NA	NA	NA	NA
Shuttleworthia	0.0323684	0.0120442	0.0219276	0.0209008	0.0218836	0.0974002	0.049635	0.0449472	0.0105015	0.0310403	0.0186161	0.0326772	0.0344208	0.0315195	0.0312362	0.014952	NA	NA	NA	NA	NA	NA	NA	NA	NA	NA	NA	NA	NA	NA	NA	NA
Clostridium	0.026353	0.0255053	0.0281336	0.0338738	0.0175069	0.0370051	0.0531804	0.0360844	0.0344216	0.0300056	0.0158695	0.0392653	0.0280629	0.00685023	0.0348045	0.0121731	1.92308	2.91545	2.67035	2.72169	1.06914	3.2419	1.38662	2.30769	1.9344	1.94444	0.794393	2.58152	2.4236	0.793266	1.82485	0.645891
k__Bacteria|p__Proteobacteria|c__Gammaproteobacteria|o__Xanthomonadales|f__Xanthomonadaceae|g__unclassified	0.0432533	0.0198375	0.0293748	0.0151351	0.0383606	0.0178043	0.0243744	0.021524	0.0198362	0.0237976	0.0332649	0.0397923	0.0272943	0.0116189	0.0270982	0.00776261	NA	NA	NA	NA	NA	NA	NA	NA	NA	NA	NA	NA	NA	NA	NA	NA
k__Bacteria|p__Verrucomicrobia|c__Verruco-5|o__unclassified|f__unclassified|g__unclassified	0.0232021	0.0141696	0.0248238	0.0245044	0.0347563	0.0185025	0.0434307	0.0170926	0.0431729	0.0274189	0.0253301	0.0281972	0.0233265	0.00694843	0.0307737	0.0104751	NA	NA	NA	NA	NA	NA	NA	NA	NA	NA	NA	NA	NA	NA	NA	NA
k__Bacteria|p__Actinobacteria|c__Coriobacteriia|o__Coriobacteriales|f__Coriobacteriaceae|g__unclassified	0.0111714	0.0658888	0.00951577	0.0165765	0.0102982	0.0342123	0.044317	0.0164596	0.0309211	0.0191415	0.0177006	0.0379477	0.0246105	0.0222438	0.0277479	0.0117566	NA	NA	NA	NA	NA	NA	NA	NA	NA	NA	NA	NA	NA	NA	NA	NA
k__Bacteria|p__Verrucomicrobia|c__Opitutae|o__unclassified|f__unclassified|g__unclassified	0.0466907	0.0297562	0.0459239	0.0234233	0.00772362	0.0185025	0.0110793	0.0449472	0.0274206	0.0165548	0.0210576	0.0189738	0.0286701	0.0154485	0.0233389	0.0118673	NA	NA	NA	NA	NA	NA	NA	NA	NA	NA	NA	NA	NA	NA	NA	NA
SHD.231	0.0349464	0.038258	0.0285473	0.0245044	0.0211112	0.0188517	0.015511	0.0405158	0.0291708	0.0201762	0.0192265	0.0197644	0.0277032	0.00770216	0.0240608	0.00924013	NA	NA	NA	NA	NA	NA	NA	NA	NA	NA	NA	NA	NA	NA	NA	NA
k__Bacteria|p__Proteobacteria|c__Betaproteobacteria|o__Burkholderiales|f__unclassified|g__unclassified	0.0561434	0.0510106	0.0409592	0.00468467	0.0393905	0.00872762	0.0159541	0.021524	0.0105015	0.00982943	0.0238042	0.0279337	0.033486	0.0216964	0.0182578	0.00736965	NA	NA	NA	NA	NA	NA	NA	NA	NA	NA	NA	NA	NA	NA	NA	NA
TG5	0.0189054	0.0247968	0.0190315	0.0252251	0.0262603	0.00942583	0.0412148	0.032286	0.0175025	0.0134508	0.0360115	0.0353124	0.0206075	0.0063441	0.0292963	0.0111575	NA	NA	NA	NA	NA	NA	NA	NA	NA	NA	NA	NA	NA	NA	NA	NA
k__Bacteria|p__Actinobacteria|c__unclassified|o__unclassified|f__unclassified|g__unclassified	0.0329413	0.0255053	0.0604045	0.0118918	0.00566399	0.00418926	0.00797706	0.0417819	0.0145854	0.0124161	0.0183109	0.0158115	0.0234327	0.0213581	0.0184805	0.0119363	NA	NA	NA	NA	NA	NA	NA	NA	NA	NA	NA	NA	NA	NA	NA	NA
k__Bacteria|p__Firmicutes|c__Clostridia|o__Clostridiales|f__Christensenellaceae|g__unclassified	0.0105985	0.0170035	0.0252375	0.0356755	0.00926834	0.0240882	0.0217153	0.0246893	0.0169191	0.0294883	0.00488292	0.0250349	0.0203119	0.0100182	0.020455	0.00868431	NA	NA	NA	NA	NA	NA	NA	NA	NA	NA	NA	NA	NA	NA	NA	NA
k__Bacteria|p__Lentisphaerae|c__Lentisphaeria|o__unclassified|f__unclassified|g__unclassified	0.0151816	0.0155866	0.0182041	0.019099	0.0231709	0.00942583	0.0279197	0.0170926	0.0285874	0.0155202	0.0286871	0.0192374	0.016778	0.00461111	0.0228407	0.00620672	NA	NA	NA	NA	NA	NA	NA	NA	NA	NA	NA	NA	NA	NA	NA	NA
Blautia	0.0309362	0.0219629	0.0190315	0.018018	0.0118429	0.0226918	0.00974974	0.0259554	0.0221698	0.0144855	0.0155643	0.0163386	0.0207472	0.00630482	0.0173772	0.00578725	0.932401	0.388727	0.828729	0.965759	0.427655	0.798005	0.285481	0.42735	0.58873	0.694444	0.0934579	0.815217	0.723546	0.252409	0.484114	0.268366
Desulfobulbus	0.0246344	0.0340071	0.0182041	0.0144144	0.0157047	0.0150115	0.0221585	0.0253224	0.0128352	0.00827742	0.0146488	0.0184468	0.0203293	0.00767834	0.0169482	0.00627546	0.0582751	0	0	0.0877963	0	0	0.0815661	0	0	0	0	0.0679348	0.0243452	0.0388537	0.0249168	0.0388409
k__Bacteria|p__Bacteroidetes|c__Bacteroidia|o__Bacteroidales|f__Bacteroidaceae|g__unclassified	0.0252072	0.00495937	0.0103432	0.0104504	0.0236858	0.0146624	0.0345673	0.0126612	0.0215864	0.0181069	0.0152591	0.030569	0.0148847	0.00803571	0.022125	0.00870919	NA	NA	NA	NA	NA	NA	NA	NA	NA	NA	NA	NA	NA	NA	NA	NA
k__Bacteria|p__Lentisphaerae|c__Lentisphaeria|o__Z20|f__unclassified|g__unclassified	0.0143223	0.0170035	0.0173766	0.0299098	0.00978325	0.0104731	0.0186131	0.0158265	0.0233367	0.0155202	0.0128177	0.0179197	0.0164781	0.00730783	0.017339	0.00357691	NA	NA	NA	NA	NA	NA	NA	NA	NA	NA	NA	NA	NA	NA	NA	NA
Pseudomonas	0.0343735	0.0127527	0.0144805	0.00648646	0.0157047	0.00942583	0.0132951	0.0164596	0.014002	0.0155202	0.0173954	0.0266161	0.0155373	0.00982822	0.0172147	0.0048486	0.291375	0.388727	0.276243	0.263389	0.285103	0.399002	0.530179	0.34188	0.252313	0.416667	0.280374	0.0679348	0.317307	0.0601297	0.314891	0.157182
k__Bacteria|p__Tenericutes|c__unclassified|o__unclassified|f__unclassified|g__unclassified	0.016041	0.0155866	0.00951577	0.0154954	0.0216261	0.013266	0.026147	0.010129	0.021003	0.0150028	0.0177006	0.0147574	0.0152551	0.00395656	0.0174566	0.00557066	NA	NA	NA	NA	NA	NA	NA	NA	NA	NA	NA	NA	NA	NA	NA	NA
Acinetobacter	0.0226292	0.0106272	0.0186178	0.0111711	0.0123578	0.0195499	0.0141814	0.0246893	0.00641759	0.0175895	0.0109866	0.0268796	0.0158255	0.00507285	0.0167907	0.00791088	0.174825	0.388727	0.184162	0.175593	0.142552	0.199501	0	0.0854701	0.168209	0.138889	0.0934579	0.13587	0.210893	0.0890918	0.103649	0.0593724
L7A_E11	0.0137494	0.0106272	0.0206865	0.0284684	0.00823853	0.0188517	0.0163973	0.0196248	0.0151688	0.0253496	0.00366219	0.0142304	0.0167703	0.00743192	0.0157389	0.00716027	NA	NA	NA	NA	NA	NA	NA	NA	NA	NA	NA	NA	NA	NA	NA	NA
Comamonas	0.0300768	0.00921026	0.0186178	0.0061261	0.0239432	0.0125678	0.0124088	0.0145604	0.0122518	0.0118988	0.0122073	0.0179197	0.016757	0.0091656	0.0135411	0.00235084	NA	NA	NA	NA	NA	NA	NA	NA	NA	NA	NA	NA	NA	NA	NA	NA
k__Bacteria|p__Fibrobacteres|c__Fibrobacteria|o__unclassified|f__unclassified|g__unclassified	0.0114578	0.00566785	0.00951577	0.0100901	0.0195665	0.0076803	0.0274765	0.0227901	0.0157523	0.0113814	0.0173954	0.0187103	0.0106631	0.00480409	0.0189177	0.00561115	NA	NA	NA	NA	NA	NA	NA	NA	NA	NA	NA	NA	NA	NA	NA	NA
Acetobacter	0.0232021	0.0106272	0.0148943	0.0111711	0.0172494	0.0160588	0.00974974	0.0145604	0.00816784	0.0134508	0.0137332	0.0221361	0.0155338	0.00459431	0.013633	0.00486116	0	0	0.092081	0	0.0712758	0.0498753	0.0815661	0.0854701	0	0	0.046729	0	0.0355387	0.0411551	0.0356275	0.0412937
k__Bacteria|p__Firmicutes|c__Clostridia|o__Clostridiales|f__Mogibacteriaceae|g__unclassified	0.0148952	0.0226714	0.0173766	0.0144144	0.00926834	0.016757	0.0119656	0.0139273	0.0145854	0.0103468	0.00885029	0.0173927	0.0158972	0.00438092	0.0128447	0.00309367	NA	NA	NA	NA	NA	NA	NA	NA	NA	NA	NA	NA	NA	NA	NA	NA
Campylobacter	0.0111714	0.0113357	0.0173766	0.00648646	0.0123578	0.00942583	0.0301356	0.0177257	0.00875125	0.0108641	0.0161747	0.0176562	0.011359	0.00359789	0.0168846	0.00748054	0.11655	0.58309	0.092081	0.351185	0.249465	0.349127	0.326264	0.42735	0.58873	0.555556	0.233645	0.543478	0.29025	0.18113	0.445837	0.142587
k__Bacteria|p__Actinobacteria|c__Actinobacteria|o__Actinomycetales|f__unclassified|g__unclassified	0.0200512	0.0141696	0.0124119	0.00936934	0.0144174	0.0111714	0.0168405	0.0196248	0.00991809	0.00776008	0.0131228	0.0152845	0.0135985	0.00368292	0.0137585	0.00441305	NA	NA	NA	NA	NA	NA	NA	NA	NA	NA	NA	NA	NA	NA	NA	NA
k__Bacteria|p__Proteobacteria|c__Betaproteobacteria|o__Burkholderiales|f__Alcaligenaceae|g__unclassified	0.0286446	0.0170035	0.0165492	0.0129729	0.00592144	0.013266	0.00842023	0.0170926	0.00991809	0.00982943	0.0122073	0.0121222	0.0157263	0.00746941	0.0115983	0.00306218	NA	NA	NA	NA	NA	NA	NA	NA	NA	NA	NA	NA	NA	NA	NA	NA
Paraprevotella	0.0120307	0.0247968	0.00744712	0.00576575	0.0159621	0.00279284	0.0190563	0.00886283	0.00875125	0.0196589	0.0210576	0.015548	0.0114659	0.00802638	0.0154891	0.00548506	NA	NA	NA	NA	NA	NA	NA	NA	NA	NA	NA	NA	NA	NA	NA	NA
k__Bacteria|p__Proteobacteria|c__Alphaproteobacteria|o__Rickettsiales|f__unclassified|g__unclassified	0.00343735	0.0340071	0.00579221	0.00576575	0.00926834	0.00558568	0.0044317	0.0386166	0.014002	0.00931209	0.0112917	0.0113316	0.0106427	0.0115982	0.014831	0.0120816	NA	NA	NA	NA	NA	NA	NA	NA	NA	NA	NA	NA	NA	NA	NA	NA
Ruminococcus.1	0.00859338	0.00495937	0.0293748	0.0699097	0.00489163	0.00523657	0.00177268	0.00443142	0.00816784	0.00413871	0.00213628	0.00632461	0.0204942	0.0259998	0.00449526	0.00244715	NA	NA	NA	NA	NA	NA	NA	NA	NA	NA	NA	NA	NA	NA	NA	NA
k__Bacteria|p__Proteobacteria|c__Gammaproteobacteria|o__Enterobacteriales|f__Enterobacteriaceae|g__unclassified	0.0257801	0.00850177	0.0157217	0.0104504	0.0121003	0.0136151	0.00620438	0.0113951	0.00875125	0.00879476	0.0106814	0.0144939	0.0143616	0.00612435	0.0100535	0.00282868	NA	NA	NA	NA	NA	NA	NA	NA	NA	NA	NA	NA	NA	NA	NA	NA
Xanthomonas	0.0189054	0.00708481	0.0136531	0.00828826	0.0146749	0.010124	0.00709072	0.00696366	0.0105015	0.0129335	0.0109866	0.0147574	0.0121217	0.00444835	0.0105389	0.0031114	NA	NA	NA	NA	NA	NA	NA	NA	NA	NA	NA	NA	NA	NA	NA	NA
k__Bacteria|p__Fibrobacteres|c__Fibrobacteria|o__Fibrobacterales|f__unclassified|g__unclassified	0.00773404	0.00566785	0.00537848	0.00648646	0.0100407	0.00872762	0.0159541	0.0164596	0.0110849	0.00724274	0.0109866	0.0160751	0.00733919	0.00183012	0.0129672	0.00376861	NA	NA	NA	NA	NA	NA	NA	NA	NA	NA	NA	NA	NA	NA	NA	NA
Anaerovibrio	0.00773404	0.00708481	0.00951577	0.00828826	0.0157047	0.00279284	0.0137383	0.0158265	0.00466734	0.00258669	0.00671401	0.0216091	0.00852007	0.00419864	0.010857	0.00738213	NA	NA	NA	NA	NA	NA	NA	NA	NA	NA	NA	NA	NA	NA	NA	NA
Achromobacter	0.0123172	0.00566785	0.00910204	0.0061261	0.0100407	0.00907672	0.0088634	0.010762	0.00583417	0.00620806	0.0106814	0.0108045	0.00872177	0.00249002	0.00885893	0.00231969	NA	NA	NA	NA	NA	NA	NA	NA	NA	NA	NA	NA	NA	NA	NA	NA
k__Bacteria|p__Proteobacteria|c__Gammaproteobacteria|o__Pasteurellales|f__Pasteurellaceae|g__unclassified	0.00716115	0.00354241	0.0248238	0.0118918	0.0033469	0.00174552	0.00398853	0.0120281	0.00816784	0.00413871	0.0085451	0.0126492	0.00875193	0.00867337	0.00825292	0.00370902	NA	NA	NA	NA	NA	NA	NA	NA	NA	NA	NA	NA	NA	NA	NA	NA
Atopobium	0.0191919	0.00566785	0.0115844	0.00756754	0.00411926	0.0115205	0.0044317	0.0151934	0.00875125	0.00310403	0.00305182	0.00711519	0.0099419	0.00545087	0.00694124	0.00463799	0.174825	0	0.184162	0	0.142552	0.0997506	0.0815661	0.0854701	0.0841043	0.138889	0.046729	0.0679348	0.100215	0.0830572	0.0841155	0.030555
unclassified.44	0.0037238	0.00708481	0.0070334	0.0104504	0.0128727	0.00558568	0.0088634	0.0094959	0.00291708	0.00879476	0.00701919	0.00685166	0.0077918	0.00332789	0.00732367	0.00240778	NA	NA	NA	NA	NA	NA	NA	NA	NA	NA	NA	NA	NA	NA	NA	NA
unclassified.35	0.00973916	0.00779329	0.00951577	0.00432431	0.00720871	0.00488747	0.00576121	0.00696366	0.00583417	0.0067254	0.00610365	0.0121222	0.00724479	0.00227014	0.00725171	0.00243436	NA	NA	NA	NA	NA	NA	NA	NA	NA	NA	NA	NA	NA	NA	NA	NA
Anaerotruncus	0.00429669	0.00495937	0.00744712	0.0241441	0.00180218	0.00279284	0.00310219	0.0031653	0.00408392	0.0139681	0.00213628	0.00975044	0.00757371	0.00834666	0.00603438	0.00474516	NA	NA	NA	NA	NA	NA	NA	NA	NA	NA	NA	NA	NA	NA	NA	NA
k__Bacteria|p__Cyanobacteria|c__unclassified|o__unclassified|f__unclassified|g__unclassified	0.00401024	0.0134611	0.00206865	0.00360359	0.00798107	0.00418926	0.0088634	0.00253224	0.00875125	0.00465605	0.00946065	0.00553403	0.00588566	0.00419407	0.00663294	0.00280676	NA	NA	NA	NA	NA	NA	NA	NA	NA	NA	NA	NA	NA	NA	NA	NA
k__Bacteria|p__Proteobacteria|c__Alphaproteobacteria|o__Rhodospirillales|f__Acetobacteraceae|g__unclassified	0.00429669	0.00141696	0.00579221	0.00144144	0.00489163	0.00314194	0.00221585	0.0303869	0.00525075	0.00465605	0.00701919	0.00263525	0.00349681	0.00181826	0.00869399	0.0107724	NA	NA	NA	NA	NA	NA	NA	NA	NA	NA	NA	NA	NA	NA	NA	NA
Blvii28	0.00601536	0.00354241	0.0028961	0.0111711	0.00102982	0.00977493	0.00487487	0.00759672	0.00466734	0.00569072	0.00488292	0.00368936	0.00573829	0.00402385	0.00523365	0.0013229	NA	NA	NA	NA	NA	NA	NA	NA	NA	NA	NA	NA	NA	NA	NA	NA
Schwartzia	0.00114578	0.00212544	0.00165492	0.00432431	0.00849598	0.00418926	0.00842023	0.0139273	0.00233367	0.00258669	0.00579846	0.010014	0.00365595	0.0027131	0.00718006	0.00450754	NA	NA	NA	NA	NA	NA	NA	NA	NA	NA	NA	NA	NA	NA	NA	NA
k__Bacteria|p__Bacteroidetes|c__Bacteroidia|o__Bacteroidales|f__Porphyromonadaceae|g__unclassified	0.00544247	0.00637633	0.00413729	0.00360359	0.00720871	0.00523657	0.00709072	0.00379836	0.0035005	0.00155202	0.00640883	0.00553403	0.00533416	0.00134526	0.00464741	0.0020725	NA	NA	NA	NA	NA	NA	NA	NA	NA	NA	NA	NA	NA	NA	NA	NA
k__Bacteria|p__Firmicutes|c__Bacilli|o__Bacillales|f__unclassified|g__unclassified	0.0131765	0.00354241	0.00910204	0.00396395	0.00205963	0.00523657	0.00265902	0.00126612	0.00466734	0.00258669	0.00579846	0.00421641	0.00618019	0.00417672	0.00353234	0.00165434	NA	NA	NA	NA	NA	NA	NA	NA	NA	NA	NA	NA	NA	NA	NA	NA
Parabacteroides	0.00515603	0.00283393	0.00620594	0.00324323	0.00463417	0.00384015	0.0088634	0.00506448	0.00466734	0.00155202	0.00579846	0.00632461	0.00431891	0.00126115	0.00537838	0.00238589	0.757576	0.58309	1.01289	0.438982	0.534569	0.349127	0.611746	0.769231	0.58873	0.625	0.46729	0.883152	0.612706	0.239905	0.657525	0.146603
Stenotrophomonas	0.00802049	0.00141696	0.00661967	0.00396395	0.00489163	0.00244373	0.0044317	0.00506448	0.00466734	0.00362137	0.00427255	0.00790576	0.0045594	0.00249158	0.00499387	0.00150405	0.174825	0.0971817	0.276243	0.263389	0.106914	0.0997506	0.203915	0.0854701	0.252313	0.208333	0	0.203804	0.169717	0.0827638	0.158973	0.0957638
k__Bacteria|p__Fibrobacteres|c__unclassified|o__unclassified|f__unclassified|g__unclassified	0.00229157	0.00212544	0.00372356	0.00180179	0.00514908	0.00314194	0.00842023	0.00569754	0.00816784	0.00362137	0.00488292	0.00632461	0.0030389	0.00125344	0.00618575	0.0018683	NA	NA	NA	NA	NA	NA	NA	NA	NA	NA	NA	NA	NA	NA	NA	NA
k__Bacteria|p__TM7|c__TM7-3|o__unclassified|f__unclassified|g__unclassified	0.00429669	0.00779329	0.00330983	0.00756754	0.00205963	0.0076803	0.00310219	0.00253224	0.00233367	0.00362137	0.00244146	0.00447993	0.00545121	0.00254379	0.00308514	0.000838811	NA	NA	NA	NA	NA	NA	NA	NA	NA	NA	NA	NA	NA	NA	NA	NA
k__Bacteria|p__Proteobacteria|c__Deltaproteobacteria|o__Desulfovibrionales|f__unclassified|g__unclassified	0.0031509	0.00779329	0.00620594	0.00576575	0.00231708	0.00453836	0.00398853	0.00443142	0.00233367	0.00362137	0.00213628	0.00474346	0.00496189	0.00203296	0.00354245	0.0010841	NA	NA	NA	NA	NA	NA	NA	NA	NA	NA	NA	NA	NA	NA	NA	NA
k__Bacteria|p__Verrucomicrobia|c__Pedosphaerae|o__Pedosphaerales|f__unclassified|g__unclassified	0	0.000708481	0	0.00504503	0.000257454	0.000349105	0.00398853	0.010129	0.0134186	0.0124161	0.00335701	0.000263525	0.00106001	0.0019698	0.00726212	0.00543381	NA	NA	NA	NA	NA	NA	NA	NA	NA	NA	NA	NA	NA	NA	NA	NA
k__Bacteria|p__Proteobacteria|c__Gammaproteobacteria|o__Pseudomonadales|f__Pseudomonadaceae|g__unclassified	0.00143223	0.00283393	0.00248238	0.00288287	0.00695126	0.00314194	0.00797706	0.00443142	0.00525075	0.00258669	0.00457774	0.00474346	0.00328743	0.0018923	0.00492785	0.00174848	NA	NA	NA	NA	NA	NA	NA	NA	NA	NA	NA	NA	NA	NA	NA	NA
k__Bacteria|p__Proteobacteria|c__Betaproteobacteria|o__Neisseriales|f__Neisseriaceae|g__unclassified	0.00572892	0.00212544	0.00248238	0.000720718	0.00566399	0.00314194	0.00531804	0.00822977	0.0035005	0.00258669	0.00305182	0.00632461	0.00331056	0.00201063	0.00483524	0.00219054	NA	NA	NA	NA	NA	NA	NA	NA	NA	NA	NA	NA	NA	NA	NA	NA
Streptococcus	0.00830693	0.00354241	0.00124119	0.00144144	0.00308945	0.00314194	0.00398853	0.0063306	0.00758442	0.00155202	0.00457774	0.00237173	0.00346056	0.00255874	0.00440084	0.00229319	0.407925	0.291545	0.460405	0.175593	0.213828	0.448878	0.244698	0.25641	0.336417	0.625	0.0934579	0.271739	0.333029	0.123265	0.30462	0.176204
Psychrobacter	0.00630181	0.00283393	0.00661967	0.00504503	0.00257454	0.00244373	0.00398853	0.0031653	0.00175025	0.00310403	0.00274664	0.00632461	0.00430312	0.00192434	0.00351323	0.00155654	NA	NA	NA	NA	NA	NA	NA	NA	NA	NA	NA	NA	NA	NA	NA	NA
Bacillus	0.0111714	0.00425089	0.00620594	0.00180179	0.00257454	0.00453836	0.00265902	0.00253224	0.00233367	0.00206935	0.00274664	0.00342583	0.00509048	0.00335788	0.00262779	0.000460317	0.291375	1.26336	0.92081	0.614574	0.356379	0.798005	0.489396	1.19658	0.420521	0.555556	0.186916	0.407609	0.707418	0.365447	0.542763	0.343606
Moraxella	0.0068747	0.00141696	0.00248238	0.00144144	0.00386181	0.00174552	0.00177268	0.00822977	0.00758442	0.00155202	0.00213628	0.00711519	0.00297047	0.00212262	0.00473173	0.00321428	0.291375	0.58309	0.552486	0.614574	0.320741	0.249377	0.163132	0.42735	0.504626	0.277778	0.233645	0.339674	0.435274	0.164997	0.324367	0.126278
Staphylococcus	0.00859338	0.00495937	0.00579221	0.00180179	0.00180218	0.00418926	0.00310219	0.00443142	0.00175025	0.00362137	0.00213628	0.00263525	0.00452303	0.00258025	0.00294613	0.000986815	0.699301	0.874636	0.92081	1.49254	0.285103	0.897756	0.448613	0.683761	0.58873	1.11111	0.373832	0.883152	0.86169	0.390321	0.681533	0.276672
k__Bacteria|p__Firmicutes|c__Clostridia|o__Clostridiales|f__Clostridiaceae|g__unclassified	0.00429669	0.00637633	0.00330983	0.00540539	0.00180218	0.00418926	0.00354536	0.00506448	0.00233367	0.00258669	0.00183109	0.0031623	0.00422995	0.00159596	0.00308727	0.00114204	NA	NA	NA	NA	NA	NA	NA	NA	NA	NA	NA	NA	NA	NA	NA	NA
Sphingobacterium	0.0074476	0.00141696	0.00248238	0.00144144	0.00257454	0.00349105	0.00265902	0.00443142	0.00233367	0.00517339	0.00244146	0.00632461	0.00314233	0.00224877	0.00389393	0.00166752	0.34965	0.388727	0.736648	0.351185	0.249465	0.399002	0.326264	0.42735	0.336417	0.555556	0.186916	0.339674	0.412446	0.167397	0.36203	0.122326
k__Bacteria|p__Bacteroidetes|c__Sphingobacteriia|o__Sphingobacteriales|f__Sphingobacteriaceae|g__unclassified	0.000572892	0.00141696	0.00206865	0.00684682	0.00849598	0.00209463	0.00531804	0	0.00408392	0.00103468	0.00152591	0.00368936	0.00358266	0.00325733	0.00260865	0.00205621	NA	NA	NA	NA	NA	NA	NA	NA	NA	NA	NA	NA	NA	NA	NA	NA
Bifidobacterium	0	0	0	0	0	0.0363069	0	0	0	0	0.000305182	0	0.00605115	0.0148222	5.09e-05	0.00012459	0.4662	0.0971817	0.276243	0.351185	0.213828	0.448878	0.163132	0.0854701	0.0841043	0.0694444	0.046729	0.339674	0.308919	0.142165	0.131426	0.109306
k__Bacteria|p__Planctomycetes|c__Planctomycetia|o__unclassified|f__unclassified|g__unclassified	0.00544247	0.00283393	0.0028961	0.000360359	0.00360436	0.000349105	0.00354536	0.0063306	0.00116683	0.00362137	0.00244146	0.00368936	0.00258105	0.00196526	0.00346583	0.00171009	NA	NA	NA	NA	NA	NA	NA	NA	NA	NA	NA	NA	NA	NA	NA	NA
Elusimicrobium	0.000286446	0.000708481	0.00579221	0.00216215	0.00308945	0.00209463	0.00088634	0.00379836	0.0110849	0.000517339	0.0051881	0.000527051	0.00235556	0.00197224	0.00366702	0.00411991	0.34965	0	0.460405	0.351185	0.106914	0.0997506	0.163132	0.0854701	0.336417	0.277778	0.46729	0.407609	0.227984	0.1828	0.289616	0.145255
Lactobacillus	0.00830693	0.00425089	0.00206865	0.000360359	0.00128727	0.00558568	0.00177268	0.00126612	0.00233367	0.00206935	0.00244146	0.00342583	0.00364329	0.00298997	0.00221819	0.000727826	1.04895	0.874636	0.644567	0.877963	0.463293	0.648379	0.856444	0.512821	0.925147	1.18056	0.981308	1.22283	0.759631	0.211834	0.946517	0.256513
k__Bacteria|p__Proteobacteria|c__Deltaproteobacteria|o__Myxococcales|f__unclassified|g__unclassified	0.00200512	0	0.00537848	0.00504503	0.00231708	0.00279284	0.00620438	0.0031653	0.00175025	0.00310403	0.00152591	0.00158115	0.00292309	0.00201509	0.0028885	0.00178771	NA	NA	NA	NA	NA	NA	NA	NA	NA	NA	NA	NA	NA	NA	NA	NA
k__Bacteria|p__Firmicutes|c__Bacilli|o__Bacillales|f__Bacillaceae|g__unclassified	0.00630181	0.00425089	0.0070334	0.00144144	0.000772362	0.00209463	0.00221585	0.00189918	0	0.00258669	0.00366219	0.00237173	0.00364909	0.00262367	0.00212261	0.00120098	NA	NA	NA	NA	NA	NA	NA	NA	NA	NA	NA	NA	NA	NA	NA	NA
Roseburia	0.00343735	0.00283393	0.0028961	0.00360359	0.00180218	0.00349105	0.00044317	0.00443142	0.0035005	0.00155202	0.00305182	0.00237173	0.0030107	0.000673675	0.00255844	0.00142556	0.524476	0.485909	0.368324	0.438982	0.142552	0.798005	0.285481	0.42735	0.420521	0.625	0.0934579	0.13587	0.459708	0.213867	0.33128	0.200153
k__Bacteria|p__Firmicutes|c__Clostridia|o__Clostridiales|f__Tissierellaceae|g__unclassified	0.00229157	0.000708481	0.00455102	0.00540539	0.00102982	0.00209463	0.00221585	0.00189918	0.00408392	0.00310403	0	0.00421641	0.00268015	0.00189905	0.00258656	0.00157902	NA	NA	NA	NA	NA	NA	NA	NA	NA	NA	NA	NA	NA	NA	NA	NA
k__Bacteria|p__Proteobacteria|c__Alphaproteobacteria|o__Caulobacterales|f__Caulobacteraceae|g__unclassified	0.00229157	0.000708481	0.00206865	0.00144144	0.00257454	0.00174552	0.0044317	0.00189918	0.00291708	0.00206935	0.00122073	0.00447993	0.00180503	0.000668808	0.00283633	0.001366	NA	NA	NA	NA	NA	NA	NA	NA	NA	NA	NA	NA	NA	NA	NA	NA
k__Bacteria|p__Cyanobacteria|c__4C0d-2|o__unclassified|f__unclassified|g__unclassified	0.00257801	0.00141696	0.000413729	0.00108108	0.0033469	0.00209463	0.00354536	0	0.00116683	0.00155202	0.00152591	0.00764224	0.00182189	0.00106466	0.00257206	0.00273419	NA	NA	NA	NA	NA	NA	NA	NA	NA	NA	NA	NA	NA	NA	NA	NA
k__Bacteria|p__Firmicutes|c__Bacilli|o__unclassified|f__unclassified|g__unclassified	0.00429669	0.00425089	0.00372356	0.000720718	0.000257454	0.00314194	0.00088634	0.00253224	0.00116683	0.00206935	0.00152591	0.00158115	0.00273188	0.00179305	0.00162697	0.000597961	NA	NA	NA	NA	NA	NA	NA	NA	NA	NA	NA	NA	NA	NA	NA	NA
Paenibacillus	0.00257801	0.00212544	0.00124119	0.00108108	0.00180218	0.00139642	0.00398853	0.00126612	0.00175025	0.00155202	0.00213628	0.00237173	0.00170405	0.000574106	0.00217749	0.000971972	0.990676	0.874636	1.10497	0.526778	0.67712	1.29676	0.448613	0.769231	0.841043	1.11111	0.514019	0.679348	0.911823	0.281577	0.727227	0.239775
Faecalibacterium	0.00171868	0.00425089	0.00124119	0.00324323	0.000772362	0.00279284	0.00265902	0	0.00175025	0.00155202	0.000915547	0.00237173	0.00233653	0.00132085	0.00154143	0.000974665	NA	NA	NA	NA	NA	NA	NA	NA	NA	NA	NA	NA	NA	NA	NA	NA
unclassified.65	0.00114578	0.000708481	0.00165492	0.000360359	0.00180218	0.00174552	0.00265902	0.00253224	0.000583417	0.00310403	0.00396737	0.00263525	0.00123621	0.000601469	0.00258022	0.00111331	NA	NA	NA	NA	NA	NA	NA	NA	NA	NA	NA	NA	NA	NA	NA	NA
Brevibacterium	0.00458314	0.000708481	0.00248238	0	0.00128727	0.00174552	0.00088634	0.00379836	0.00233367	0.00103468	0.00122073	0.00184468	0.00180113	0.00160678	0.00185308	0.00109721	NA	NA	NA	NA	NA	NA	NA	NA	NA	NA	NA	NA	NA	NA	NA	NA
Citrobacter	0.00401024	0.000708481	0.00124119	0.00108108	0.00257454	0.00279284	0	0.00063306	0.000583417	0.000517339	0.00183109	0.00553403	0.00206806	0.00126966	0.00151649	0.00205858	NA	NA	NA	NA	NA	NA	NA	NA	NA	NA	NA	NA	NA	NA	NA	NA
Anaerofustis	0.00143223	0.000708481	0.00165492	0.00360359	0.000514908	0.00209463	0.00221585	0.00253224	0.00175025	0.00413871	0	0.000527051	0.00166813	0.00111665	0.00186068	0.00148455	NA	NA	NA	NA	NA	NA	NA	NA	NA	NA	NA	NA	NA	NA	NA	NA
Chryseobacterium	0.0031509	0	0.00165492	0.000720718	0.00128727	0.00174552	0.00132951	0.0031653	0.00291708	0.00155202	0.00152591	0.00158115	0.00142656	0.00106583	0.00201183	0.000806048	0.0582751	0.194363	0.092081	0.175593	0.106914	0.249377	0.285481	0.17094	0.504626	0.347222	0.233645	0.0679348	0.1461	0.0721555	0.268308	0.150466
k__Bacteria|p__Proteobacteria|c__Alphaproteobacteria|o__Sphingomonadales|f__Sphingomonadaceae|g__unclassified	0.00257801	0.00212544	0.00248238	0.00180179	0.000772362	0.00209463	0.00310219	0.00126612	0	0.00206935	0.00122073	0.0010541	0.00197577	0.00065335	0.00145208	0.00104488	NA	NA	NA	NA	NA	NA	NA	NA	NA	NA	NA	NA	NA	NA	NA	NA
Dysgonomonas	0.0037238	0.00141696	0.00248238	0.000360359	0.00231708	0.00139642	0.00221585	0.00063306	0	0.00103468	0.00183109	0.00263525	0.0019495	0.00115603	0.00139166	0.00100584	NA	NA	NA	NA	NA	NA	NA	NA	NA	NA	NA	NA	NA	NA	NA	NA
k__Bacteria|p__Synergistetes|c__Synergistia|o__Synergistales|f__unclassified|g__unclassified	0.00200512	0.00354241	0.00165492	0.00180179	0.00128727	0.00104731	0.00044317	0.00443142	0.00175025	0.000517339	0.000610365	0.000790576	0.0018898	0.000880925	0.00142385	0.00154908	NA	NA	NA	NA	NA	NA	NA	NA	NA	NA	NA	NA	NA	NA	NA	NA
k__Bacteria|p__Bacteroidetes|c__Flavobacteriia|o__Flavobacteriales|f__Flavobacteriaceae|g__unclassified	0.00229157	0	0.00165492	0.00108108	0.00283199	0.00104731	0.00221585	0.0031653	0.00291708	0.000517339	0.000610365	0.00131763	0.00148448	0.00100536	0.00179059	0.00114695	NA	NA	NA	NA	NA	NA	NA	NA	NA	NA	NA	NA	NA	NA	NA	NA
Trabulsiella	0.0037238	0.000708481	0.00165492	0	0.00128727	0.000698209	0.00221585	0.00189918	0.00233367	0.00103468	0.000610365	0.00263525	0.00134545	0.00129542	0.00178817	0.000795654	NA	NA	NA	NA	NA	NA	NA	NA	NA	NA	NA	NA	NA	NA	NA	NA
k__Bacteria|p__Synergistetes|c__Synergistia|o__Synergistales|f__Synergistaceae|g__unclassified	0.00114578	0.00212544	0.00206865	0.00108108	0.00128727	0.00104731	0.00221585	0.00189918	0.00233367	0.00155202	0.00152591	0.000263525	0.00145926	0.000501143	0.00163169	0.00074766	NA	NA	NA	NA	NA	NA	NA	NA	NA	NA	NA	NA	NA	NA	NA	NA
k__Bacteria|p__Chloroflexi|c__Anaerolineae|o__unclassified|f__unclassified|g__unclassified	0.00143223	0.00141696	0.00330983	0.00288287	0.000257454	0.000698209	0	0.00189918	0.00233367	0.00155202	0.000610365	0.0021082	0.00166626	0.00120169	0.00141724	0.000919491	NA	NA	NA	NA	NA	NA	NA	NA	NA	NA	NA	NA	NA	NA	NA	NA
Eubacterium	0.0037238	0.00141696	0.00124119	0.00180179	0.000514908	0.00174552	0.00132951	0.00189918	0.000583417	0.00155202	0.000610365	0.00184468	0.0017407	0.00107641	0.00130319	0.000584654	1.10723	0.680272	1.28913	1.05356	0.463293	1.84539	0.489396	1.11111	1.59798	0.833333	0.934579	0.951087	1.07314	0.483905	0.986248	0.364406
SMB53	0.00114578	0.00212544	0.00165492	0.00108108	0.000257454	0.00104731	0.00265902	0.00126612	0.00233367	0.000517339	0.00152591	0.00263525	0.00121867	0.000630887	0.00182289	0.000862855	NA	NA	NA	NA	NA	NA	NA	NA	NA	NA	NA	NA	NA	NA	NA	NA
Pedobacter	0.00257801	0.00212544	0.00165492	0.00108108	0.000257454	0.000698209	0.00044317	0.00443142	0.000583417	0.00103468	0.00122073	0.0021082	0.00139919	0.00088075	0.00163694	0.00149011	0.174825	0.0971817	0.184162	0.0877963	0	0.199501	0.0815661	0	0.252313	0.138889	0.0934579	0	0.123911	0.0765624	0.094371	0.0947671
k__Bacteria|p__Proteobacteria|c__Alphaproteobacteria|o__Rhizobiales|f__unclassified|g__unclassified	0.00257801	0.000708481	0.000413729	0.000360359	0.00102982	0.00279284	0.00088634	0.0031653	0.00116683	0.00155202	0.00183109	0.0010541	0.00131387	0.00109106	0.00160928	0.000836695	NA	NA	NA	NA	NA	NA	NA	NA	NA	NA	NA	NA	NA	NA	NA	NA
k__Bacteria|p__Proteobacteria|c__Gammaproteobacteria|o__Pseudomonadales|f__Moraxellaceae|g__unclassified	0.00114578	0	0.000827458	0.00180179	0.00154472	0.00139642	0	0.00189918	0.00116683	0.00310403	0.00152591	0.00289878	0.00111936	0.000642228	0.00176579	0.00115123	NA	NA	NA	NA	NA	NA	NA	NA	NA	NA	NA	NA	NA	NA	NA	NA
Bibersteinia	0.000286446	0.00283393	0.00496475	0.00144144	0.000257454	0	0.00044317	0.00126612	0	0.00155202	0.00183109	0.00131763	0.00163067	0.00194687	0.00106834	0.000699883	NA	NA	NA	NA	NA	NA	NA	NA	NA	NA	NA	NA	NA	NA	NA	NA
k__Bacteria|p__Actinobacteria|c__Actinobacteria|o__Actinomycetales|f__Actinomycetaceae|g__unclassified	0.00114578	0.000708481	0.00248238	0.00180179	0.000257454	0.00104731	0.00177268	0	0.00233367	0.00103468	0.00274664	0.000790576	0.00124053	0.000794106	0.00144637	0.00102723	NA	NA	NA	NA	NA	NA	NA	NA	NA	NA	NA	NA	NA	NA	NA	NA
Corynebacterium	0.00229157	0.00141696	0.000827458	0.00216215	0.00154472	0.00174552	0.00044317	0.00126612	0	0.00206935	0.00122073	0.0010541	0.00166473	0.00053361	0.00100891	0.000717714	0.34965	0.388727	0	0.263389	0.285103	0.249377	0.203915	0	0.420521	0.347222	0.046729	0.0679348	0.256041	0.136285	0.181054	0.172684
Chthoniobacter	0	0.00141696	0	0.000360359	0	0.00104731	0.00265902	0.00189918	0.00233367	0.00413871	0.00122073	0.000527051	0.000470773	0.000617211	0.00212973	0.00124946	NA	NA	NA	NA	NA	NA	NA	NA	NA	NA	NA	NA	NA	NA	NA	NA
k__Bacteria|p__Bacteroidetes|c__Bacteroidia|o__Bacteroidales|f__Rikenellaceae|g__unclassified	0.000572892	0.000708481	0.000413729	0.00252251	0.00128727	0.00139642	0.00177268	0.00189918	0.000583417	0.00206935	0.000305182	0.00184468	0.00115022	0.000778902	0.00141241	0.000761361	NA	NA	NA	NA	NA	NA	NA	NA	NA	NA	NA	NA	NA	NA	NA	NA
Luteimonas	0.00171868	0	0.00165492	0.00108108	0.00102982	0.000698209	0.00088634	0.00126612	0.00116683	0.00155202	0.00122073	0.00237173	0.00103045	0.000638496	0.00141063	0.000516713	NA	NA	NA	NA	NA	NA	NA	NA	NA	NA	NA	NA	NA	NA	NA	NA
X02d06	0.000572892	0.00141696	0	0	0.000772362	0.000698209	0.00265902	0.00189918	0.00116683	0.00258669	0.00152591	0.00131763	0.000576738	0.000533717	0.00185921	0.000640985	NA	NA	NA	NA	NA	NA	NA	NA	NA	NA	NA	NA	NA	NA	NA	NA
Myroides	0.000859338	0	0.000413729	0	0.00102982	0.000349105	0.00265902	0.00506448	0.000583417	0.00155202	0.000610365	0.00131763	0.000441998	0.000428918	0.00196449	0.00169834	0	0	0	0	0.0356379	0.0997506	0	0	0	0	0.0934579	0	0.0225648	0.040411	0.0155763	0.038154
k__Bacteria|p__Actinobacteria|c__Actinobacteria|o__Actinomycetales|f__Microbacteriaceae|g__unclassified	0.00286446	0.000708481	0.00206865	0.000720718	0.00154472	0	0.00088634	0.00063306	0	0.00206935	0.00152591	0.00131763	0.00131784	0.00104612	0.00107205	0.000726279	NA	NA	NA	NA	NA	NA	NA	NA	NA	NA	NA	NA	NA	NA	NA	NA
k__Bacteria|p__Bacteroidetes|c__Flavobacteriia|o__Flavobacteriales|f__Weeksellaceae|g__unclassified	0.000859338	0.000708481	0.000827458	0.00144144	0.00128727	0.000698209	0.00221585	0	0.0035005	0	0.000915547	0.00184468	0.000970365	0.000315512	0.00141276	0.00137326	NA	NA	NA	NA	NA	NA	NA	NA	NA	NA	NA	NA	NA	NA	NA	NA
k__Bacteria|p__Planctomycetes|c__unclassified|o__unclassified|f__unclassified|g__unclassified	0.00286446	0.000708481	0.00248238	0	0.00102982	0.000698209	0.00088634	0.00126612	0	0.00206935	0.000610365	0.00158115	0.00129722	0.00112433	0.00106889	0.000733258	NA	NA	NA	NA	NA	NA	NA	NA	NA	NA	NA	NA	NA	NA	NA	NA
X5.7N15	0.000859338	0.000708481	0.000413729	0.000720718	0.00128727	0.00174552	0.00132951	0.00063306	0.00233367	0	0	0.00395288	0.000955843	0.000480232	0.00137485	0.00154262	NA	NA	NA	NA	NA	NA	NA	NA	NA	NA	NA	NA	NA	NA	NA	NA
Sphingomonas	0.00286446	0.000708481	0.000827458	0.00108108	0.00231708	0.00104731	0.00044317	0.00063306	0.00116683	0.00155202	0	0.0010541	0.00147431	0.00089271	0.000808197	0.000558472	0	0	0.092081	0.0877963	0.0356379	0.0997506	0	0.0854701	0.0841043	0	0.046729	0.0679348	0.0525443	0.0465659	0.047373	0.0392739
k__Bacteria|p__Elusimicrobia|c__Elusimicrobia|o__Elusimicrobiales|f__Elusimicrobiaceae|g__unclassified	0.000286446	0	0.00330983	0.00144144	0.00102982	0.000349105	0.00088634	0.00126612	0.00291708	0	0.00152591	0.000527051	0.00106944	0.00121942	0.00118709	0.00100491	NA	NA	NA	NA	NA	NA	NA	NA	NA	NA	NA	NA	NA	NA	NA	NA
k__Bacteria|p__Lentisphaerae|c__unclassified|o__unclassified|f__unclassified|g__unclassified	0.00114578	0.000708481	0.000413729	0.00360359	0.00231708	0	0.00177268	0	0.00116683	0.000517339	0.000610365	0.000790576	0.00136478	0.00135388	0.000809632	0.000605981	NA	NA	NA	NA	NA	NA	NA	NA	NA	NA	NA	NA	NA	NA	NA	NA
Brachybacterium	0.00286446	0.00141696	0.00124119	0.000360359	0.00154472	0.00139642	0	0.00063306	0.000583417	0.00103468	0.000915547	0.0010541	0.00147069	0.000805231	0.000703467	0.000397959	NA	NA	NA	NA	NA	NA	NA	NA	NA	NA	NA	NA	NA	NA	NA	NA
Porphyromonas	0	0	0.00124119	0.00180179	0.00257454	0	0.00044317	0.00126612	0.00233367	0.00103468	0.000610365	0.000790576	0.000936254	0.00110958	0.00107976	0.000680919	0.291375	0.874636	0.460405	0.526778	0.67712	0.498753	0.693312	0.34188	1.09336	0.694444	0.607477	0.611413	0.554845	0.199743	0.673647	0.243021
Pediococcus	0.00114578	0.00141696	0.00124119	0	0.000514908	0.00209463	0.00088634	0.00253224	0.000583417	0.000517339	0.000915547	0	0.00106891	0.000729152	0.000905814	0.00086268	0.0582751	0.0971817	0.092081	0.263389	0.0356379	0.0997506	0	0	0	0.0694444	0.140187	0.475543	0.107719	0.0803649	0.114196	0.185673
Lampropedia	0.000859338	0.00212544	0.00165492	0.000360359	0.00128727	0.00174552	0.00088634	0	0	0.000517339	0.00183109	0.000527051	0.00133881	0.000644057	0.000626971	0.000681964	NA	NA	NA	NA	NA	NA	NA	NA	NA	NA	NA	NA	NA	NA	NA	NA
Sharpea	0.0031509	0	0	0	0.000257454	0.00209463	0.00310219	0	0.00116683	0.00103468	0.000610365	0	0.000917165	0.00136637	0.000985678	0.00114881	NA	NA	NA	NA	NA	NA	NA	NA	NA	NA	NA	NA	NA	NA	NA	NA
Jeotgalicoccus	0.00257801	0	0.00124119	0.000360359	0.000772362	0.000698209	0.00044317	0.00189918	0.000583417	0.000517339	0.000915547	0.00131763	0.000941689	0.00090332	0.000946047	0.000568443	NA	NA	NA	NA	NA	NA	NA	NA	NA	NA	NA	NA	NA	NA	NA	NA
k__Bacteria|p__Bacteroidetes|c__Flavobacteriia|o__Flavobacteriales|f__unclassified|g__unclassified	0.00171868	0	0.000413729	0.000720718	0.0033469	0.000698209	0.00088634	0.00063306	0.000583417	0.000517339	0.00122073	0.000527051	0.00114971	0.00121678	0.000727989	0.000276597	NA	NA	NA	NA	NA	NA	NA	NA	NA	NA	NA	NA	NA	NA	NA	NA
k__Bacteria|p__Proteobacteria|c__Betaproteobacteria|o__Burkholderiales|f__Oxalobacteraceae|g__unclassified	0.000572892	0.00141696	0.00165492	0.00108108	0	0.000349105	0	0.00063306	0.00233367	0.00103468	0.000915547	0.0010541	0.000845826	0.000643866	0.000995176	0.000764779	NA	NA	NA	NA	NA	NA	NA	NA	NA	NA	NA	NA	NA	NA	NA	NA
Enterococcus	0.00229157	0	0.00165492	0.000360359	0	0.000698209	0.00177268	0.00189918	0.00116683	0	0.000305182	0.000527051	0.000834176	0.00094152	0.000945154	0.000790164	0.174825	0.194363	0.092081	0	0.0712758	0	0.040783	0.0854701	0	0.0694444	0.0934579	0.0679348	0.0887576	0.0832258	0.059515	0.0343168
Dehalobacterium	0.00200512	0	0.000413729	0.00180179	0.00102982	0.00104731	0.00044317	0	0.00175025	0.00155202	0.000305182	0.000263525	0.00104963	0.000772685	0.000719024	0.000738802	NA	NA	NA	NA	NA	NA	NA	NA	NA	NA	NA	NA	NA	NA	NA	NA
k__Bacteria|p__Proteobacteria|c__Alphaproteobacteria|o__Sphingomonadales|f__unclassified|g__unclassified	0.000859338	0	0.000827458	0.000720718	0.00102982	0.00174552	0.00088634	0	0.00116683	0.000517339	0.000610365	0.0021082	0.000863809	0.000560885	0.000881514	0.000716856	NA	NA	NA	NA	NA	NA	NA	NA	NA	NA	NA	NA	NA	NA	NA	NA
Adlercreutzia	0.000859338	0.00141696	0.000413729	0.000720718	0.000514908	0.00209463	0.00044317	0	0.000583417	0.00103468	0.00152591	0.000790576	0.00100338	0.000640127	0.000729625	0.000522806	0	0	0	0	0.0356379	0.0997506	0.040783	0.0854701	0	0	0	0	0.0225648	0.040411	0.0210422	0.0355296
k__Bacteria|p__TM7|c__TM7-3|o__CW040|f__unclassified|g__unclassified	0.000572892	0.000708481	0.000413729	0.000720718	0.000514908	0.00139642	0.00044317	0.00126612	0.00116683	0.00155202	0.000305182	0.000790576	0.000721191	0.000350763	0.00092065	0.000490364	NA	NA	NA	NA	NA	NA	NA	NA	NA	NA	NA	NA	NA	NA	NA	NA
Denitrobacter	0.00143223	0.000708481	0.00165492	0	0.00102982	0.000698209	0.00221585	0.00063306	0.000583417	0	0.000610365	0.000263525	0.000920609	0.000592431	0.000717703	0.000774924	NA	NA	NA	NA	NA	NA	NA	NA	NA	NA	NA	NA	NA	NA	NA	NA
Anaerobiospirillum	0.000286446	0.000708481	0.000413729	0.00144144	0.00102982	0.000698209	0.00088634	0.00126612	0	0.00155202	0.00122073	0.000263525	0.00076302	0.000421362	0.000864788	0.000611536	NA	NA	NA	NA	NA	NA	NA	NA	NA	NA	NA	NA	NA	NA	NA	NA
Flavobacterium	0.00143223	0	0.00124119	0.000360359	0.000772362	0.00104731	0.00088634	0.00253224	0.000583417	0	0	0.000790576	0.000808909	0.000545728	0.000798762	0.000931138	0	0.0971817	0	0	0.106914	0.0997506	0.163132	0	0.0841043	0.0694444	0	0.0679348	0.050641	0.0555661	0.0641026	0.0607757
Klebsiella	0.00114578	0	0.000413729	0.000720718	0.000514908	0.000349105	0.00044317	0	0.00175025	0.00206935	0.000610365	0.00158115	0.000524041	0.000385414	0.00107572	0.00083326	0.11655	0.0971817	0	0	0.0356379	0	0	0	0	0	0.0934579	0	0.0415616	0.0527903	0.0155763	0.038154
Variovorax	0.00114578	0	0.000827458	0.00108108	0	0.00139642	0.00044317	0.00063306	0.00116683	0.00103468	0	0.00184468	0.00074179	0.000602447	0.000853737	0.000641695	NA	NA	NA	NA	NA	NA	NA	NA	NA	NA	NA	NA	NA	NA	NA	NA
Serratia	0.00114578	0.000708481	0.000827458	0.000720718	0.00231708	0.000349105	0	0	0	0.00103468	0.00122073	0.0010541	0.00101144	0.000688709	0.000551585	0.000607683	0	0.0971817	0.092081	0	0.0712758	0.0997506	0	0	0	0	0	0	0.0600482	0.0475792	0	0
Pigmentiphaga	0.000572892	0	0.000413729	0.000360359	0.000772362	0.000698209	0	0.00126612	0.00116683	0.00155202	0.00122073	0.00131763	0.000469592	0.000279348	0.00108722	0.000549061	NA	NA	NA	NA	NA	NA	NA	NA	NA	NA	NA	NA	NA	NA	NA	NA
Cellvibrio	0.000859338	0.000708481	0	0.000360359	0	0	0.00132951	0.00379836	0.000583417	0.000517339	0.000305182	0.000790576	0.000321363	0.000387459	0.00122073	0.00130998	NA	NA	NA	NA	NA	NA	NA	NA	NA	NA	NA	NA	NA	NA	NA	NA
Brevundimonas	0.000286446	0.000708481	0.00206865	0.000720718	0.000257454	0.000698209	0.00132951	0.00063306	0	0.00103468	0.000915547	0.000527051	0.000789992	0.000662115	0.000739974	0.000462506	NA	NA	NA	NA	NA	NA	NA	NA	NA	NA	NA	NA	NA	NA	NA	NA
unclassified.86	0.000286446	0.000708481	0.00248238	0.00144144	0.00102982	0	0	0	0.00116683	0.000517339	0.00122073	0.000263525	0.000991426	0.00089296	0.000528071	0.000550565	NA	NA	NA	NA	NA	NA	NA	NA	NA	NA	NA	NA	NA	NA	NA	NA
unclassified.93	0.000859338	0.00283393	0.000827458	0.00108108	0.000257454	0.00104731	0	0.00063306	0	0	0.00122073	0.000263525	0.00115109	0.000875905	0.000352886	0.000492589	NA	NA	NA	NA	NA	NA	NA	NA	NA	NA	NA	NA	NA	NA	NA	NA
Thermoactinomyces	0.00114578	0.000708481	0.00124119	0.00108108	0.000257454	0.000349105	0.00044317	0.00126612	0.000583417	0	0.000305182	0.00158115	0.000797182	0.000424077	0.000696507	0.000603702	NA	NA	NA	NA	NA	NA	NA	NA	NA	NA	NA	NA	NA	NA	NA	NA
Erwinia	0.00229157	0.00141696	0.000827458	0.000360359	0.000772362	0.000349105	0	0	0.00116683	0	0.000610365	0.0010541	0.00100297	0.000742475	0.000471884	0.000549388	0	0.194363	0	0.0877963	0.106914	0.149626	0.040783	0	0.168209	0.0694444	0.046729	0.0679348	0.0897832	0.0786608	0.0655166	0.0562567
k__Bacteria|p__Elusimicrobia|c__Elusimicrobia|o__Elusimicrobiales|f__unclassified|g__unclassified	0.00229157	0.000708481	0.000827458	0	0.000514908	0.00104731	0	0.00126612	0.000583417	0.000517339	0	0.0010541	0.000898288	0.000769205	0.000570163	0.000523773	NA	NA	NA	NA	NA	NA	NA	NA	NA	NA	NA	NA	NA	NA	NA	NA
Pasteurella	0	0	0.000827458	0	0.000772362	0	0	0.00126612	0.00525075	0.000517339	0	0	0.000266637	0.000413439	0.00117237	0.00205886	NA	NA	NA	NA	NA	NA	NA	NA	NA	NA	NA	NA	NA	NA	NA	NA
k__Bacteria|p__Firmicutes|c__Bacilli|o__Lactobacillales|f__Lactobacillaceae|g__unclassified	0.000286446	0.00141696	0.000413729	0	0	0.000698209	0.00044317	0.00063306	0.000583417	0.000517339	0.00122073	0.00237173	0.000469224	0.000534317	0.000961574	0.000744676	NA	NA	NA	NA	NA	NA	NA	NA	NA	NA	NA	NA	NA	NA	NA	NA
Acidovorax	0.000859338	0.00141696	0	0.000360359	0.000257454	0	0.00132951	0.00189918	0.000583417	0.000517339	0.000610365	0.000527051	0.000482352	0.00055613	0.000911144	0.000574757	NA	NA	NA	NA	NA	NA	NA	NA	NA	NA	NA	NA	NA	NA	NA	NA
Carnobacterium	0.00200512	0	0.00165492	0.000360359	0.000514908	0.00104731	0.00044317	0.00063306	0.000583417	0.000517339	0.000305182	0.000263525	0.000930437	0.000781901	0.000457616	0.000149191	NA	NA	NA	NA	NA	NA	NA	NA	NA	NA	NA	NA	NA	NA	NA	NA
Mannheimia	0.000286446	0.000708481	0.000413729	0	0.000257454	0	0	0.00253224	0.00233367	0.000517339	0.000305182	0.000790576	0.000277685	0.000267879	0.00107983	0.00108146	0	0.194363	0.092081	0	0	0	0.040783	0	0	0.138889	0	0	0.0477407	0.080723	0.0299453	0.0558087
Sporanaerobacter	0.000286446	0	0.000827458	0.00144144	0.000257454	0.00174552	0.00088634	0.00126612	0	0.000517339	0.000305182	0.000527051	0.00075972	0.000706338	0.000583672	0.000443436	NA	NA	NA	NA	NA	NA	NA	NA	NA	NA	NA	NA	NA	NA	NA	NA
unclassified.105	0.00114578	0.000708481	0.00124119	0.00108108	0.000514908	0.000349105	0.00088634	0	0.000583417	0	0	0.00131763	0.000840091	0.000367841	0.000464564	0.000559857	NA	NA	NA	NA	NA	NA	NA	NA	NA	NA	NA	NA	NA	NA	NA	NA
Mitsuokella	0.000572892	0	0	0.000720718	0.000772362	0.000349105	0.00177268	0.00189918	0.000583417	0	0	0.0010541	0.000402513	0.000344661	0.000884896	0.000836963	NA	NA	NA	NA	NA	NA	NA	NA	NA	NA	NA	NA	NA	NA	NA	NA
k__Bacteria|p__Proteobacteria|c__Gammaproteobacteria|o__Pseudomonadales|f__unclassified|g__unclassified	0.0037238	0	0.000413729	0.00108108	0	0.00104731	0	0	0.000583417	0	0	0.000790576	0.00104432	0.00139713	0.000228999	0.000360761	NA	NA	NA	NA	NA	NA	NA	NA	NA	NA	NA	NA	NA	NA	NA	NA
Gluconobacter	0.000859338	0	0.000827458	0.00108108	0.000514908	0.000698209	0.00088634	0	0.000583417	0.00103468	0.000305182	0.000527051	0.000663498	0.000374999	0.000556111	0.00037733	0	0	0	0.0877963	0	0.0498753	0.040783	0	0.168209	0.0694444	0	0	0.0229453	0.0375149	0.046406	0.0661193
Proteus	0.000286446	0.000708481	0.000413729	0	0.00180218	0.00139642	0.00044317	0.00063306	0	0.000517339	0.000305182	0.000790576	0.000767876	0.000695011	0.000448221	0.000274786	0.0582751	0.194363	0.092081	0.0877963	0.0356379	0.0498753	0.040783	0	0.0841043	0.0694444	0.0934579	0	0.0863382	0.0572576	0.047965	0.0412065
k__Bacteria|p__Firmicutes|c__Bacilli|o__Lactobacillales|f__unclassified|g__unclassified	0.000859338	0	0.00124119	0.00144144	0	0	0.00044317	0.00063306	0	0.00155202	0	0.0010541	0.000590327	0.000673176	0.000613725	0.000609443	NA	NA	NA	NA	NA	NA	NA	NA	NA	NA	NA	NA	NA	NA	NA	NA
Hylemonella	0.000572892	0.000708481	0.000413729	0	0	0	0.00132951	0	0.00175025	0.000517339	0.000610365	0.00131763	0.000282517	0.000323242	0.000920849	0.00065108	NA	NA	NA	NA	NA	NA	NA	NA	NA	NA	NA	NA	NA	NA	NA	NA
Lysobacter	0.000859338	0	0.000413729	0.000360359	0	0.00139642	0.00088634	0.00189918	0	0	0.000610365	0.000790576	0.000504974	0.000540275	0.000697743	0.000702703	NA	NA	NA	NA	NA	NA	NA	NA	NA	NA	NA	NA	NA	NA	NA	NA
Prevotella.1	0.00171868	0	0.000413729	0	0	0	0.00088634	0.00126612	0.000583417	0	0.000915547	0.00131763	0.000355401	0.000688064	0.000828175	0.000487474	NA	NA	NA	NA	NA	NA	NA	NA	NA	NA	NA	NA	NA	NA	NA	NA
Tetrathiobacter	0.000286446	0	0	0	0.000514908	0.000349105	0.00088634	0.00189918	0.00175025	0.000517339	0.000610365	0.000263525	0.000191743	0.000222918	0.000987833	0.000679794	NA	NA	NA	NA	NA	NA	NA	NA	NA	NA	NA	NA	NA	NA	NA	NA
Lachnobacterium	0.000286446	0	0	0.000360359	0.000514908	0.000349105	0	0.00126612	0.00233367	0.000517339	0.000610365	0.000790576	0.000251803	0.000209039	0.000919678	0.000804912	NA	NA	NA	NA	NA	NA	NA	NA	NA	NA	NA	NA	NA	NA	NA	NA
k__Bacteria|p__Synergistetes|c__Synergistia|o__Synergistales|f__Dethiosulfovibrionaceae|g__unclassified	0.000572892	0.000708481	0.000827458	0.000360359	0.000257454	0.00104731	0	0.00189918	0	0.00103468	0.000305182	0	0.000628993	0.000294636	0.00053984	0.000777433	NA	NA	NA	NA	NA	NA	NA	NA	NA	NA	NA	NA	NA	NA	NA	NA
Lachnospira	0.00114578	0	0	0	0.000257454	0.00174552	0.00088634	0.00063306	0	0	0.00152591	0.000790576	0.000524794	0.000744783	0.000639315	0.000580938	NA	NA	NA	NA	NA	NA	NA	NA	NA	NA	NA	NA	NA	NA	NA	NA
Solibacillus	0.00200512	0.00141696	0	0	0.000514908	0.000349105	0.00044317	0	0.000583417	0.000517339	0.000610365	0.000527051	0.00071435	0.000818966	0.00044689	0.000226485	NA	NA	NA	NA	NA	NA	NA	NA	NA	NA	NA	NA	NA	NA	NA	NA
Anaerovorax	0.000572892	0	0.000413729	0.00144144	0	0.00104731	0.00088634	0.00063306	0	0.00155202	0.000305182	0	0.000579229	0.000576359	0.000562766	0.000598	NA	NA	NA	NA	NA	NA	NA	NA	NA	NA	NA	NA	NA	NA	NA	NA
k__Bacteria|p__Actinobacteria|c__Actinobacteria|o__Actinomycetales|f__Micrococcaceae|g__unclassified	0.000859338	0.000708481	0.000413729	0.000720718	0.000257454	0.000349105	0.00044317	0.00126612	0	0.00103468	0	0.000527051	0.000551471	0.000242672	0.00054517	0.000522405	NA	NA	NA	NA	NA	NA	NA	NA	NA	NA	NA	NA	NA	NA	NA	NA
Arthrobacter	0.00171868	0.000708481	0.000827458	0	0.000257454	0.000698209	0	0.00063306	0	0.000517339	0.000915547	0.000263525	0.000701713	0.00058989	0.000388245	0.000366516	0	0.0971817	0.092081	0.175593	0.0356379	0.0997506	0.163132	0	0	0	0.046729	0	0.083374	0.0604465	0.0349769	0.0655064
Mycoplasma	0.000572892	0.000708481	0.00206865	0.000360359	0	0	0.00088634	0	0.000583417	0	0	0.00131763	0.000618396	0.00076744	0.000464564	0.000559857	1.04895	0.777454	0.644567	1.22915	0.605845	0.997506	0.652529	0.34188	0.841043	0.972222	0.700935	1.3587	0.883912	0.247091	0.811217	0.341809
Roseateles	0.000572892	0.00141696	0.00165492	0	0.000257454	0	0	0	0.000583417	0	0.000610365	0.00131763	0.000650371	0.000721544	0.000418568	0.000528747	NA	NA	NA	NA	NA	NA	NA	NA	NA	NA	NA	NA	NA	NA	NA	NA
k__Bacteria|p__TM7|c__unclassified|o__unclassified|f__unclassified|g__unclassified	0	0.000708481	0	0.00108108	0	0.00139642	0.00132951	0	0	0.00103468	0.000305182	0.000527051	0.000530996	0.000621115	0.000532737	0.000548857	NA	NA	NA	NA	NA	NA	NA	NA	NA	NA	NA	NA	NA	NA	NA	NA
k__Bacteria|p__Proteobacteria|c__Alphaproteobacteria|o__Caulobacterales|f__Caulobacteraceae|g__	0.000286446	0.000708481	0.00124119	0	0	0	0.00088634	0.00189918	0	0.000517339	0.000305182	0.000527051	0.000372686	0.000508168	0.000689182	0.000660486	NA	NA	NA	NA	NA	NA	NA	NA	NA	NA	NA	NA	NA	NA	NA	NA
Arcobacter	0.000572892	0	0.000413729	0	0.00180218	0.000349105	0.00088634	0	0	0.000517339	0.00122073	0.000527051	0.000522984	0.000667536	0.000525243	0.000482891	0.2331	0.0971817	0.092081	0.175593	0.0356379	0.0997506	0	0	0.168209	0.0694444	0.046729	0	0.122224	0.0702562	0.047397	0.0660627
Streptomyces	0.000572892	0	0.000413729	0.000720718	0	0.000698209	0.00044317	0	0.000583417	0.00103468	0.00122073	0.000527051	0.000400925	0.0003292	0.000634841	0.000437529	0.0582751	0	0	0	0.142552	0	0.040783	0.17094	0.252313	0	0.046729	0	0.0334711	0.0583011	0.0851275	0.103198
Oribacterium	0.000859338	0	0	0	0.000514908	0.000698209	0.00044317	0.00253224	0.000583417	0	0.000305182	0.000263525	0.000345409	0.000393762	0.000687922	0.000924356	NA	NA	NA	NA	NA	NA	NA	NA	NA	NA	NA	NA	NA	NA	NA	NA
k__Bacteria|p__Verrucomicrobia|c__Pedosphaerae|o__unclassified|f__unclassified|g__unclassified	0	0.000708481	0	0.00252251	0	0.000349105	0.00132951	0	0	0.000517339	0.000305182	0.000263525	0.000596683	0.000984958	0.000402593	0.000495042	NA	NA	NA	NA	NA	NA	NA	NA	NA	NA	NA	NA	NA	NA	NA	NA
Microbacterium	0	0.000708481	0.000827458	0	0.00102982	0.000698209	0.00044317	0	0.000583417	0.000517339	0.000610365	0.000527051	0.000543994	0.000437966	0.00044689	0.000226485	NA	NA	NA	NA	NA	NA	NA	NA	NA	NA	NA	NA	NA	NA	NA	NA
Cellulosimicrobium	0.00200512	0	0.000827458	0.000720718	0.000257454	0	0	0.00126612	0	0	0.000305182	0.000527051	0.000635125	0.000757709	0.000349725	0.000498022	NA	NA	NA	NA	NA	NA	NA	NA	NA	NA	NA	NA	NA	NA	NA	NA
k__Bacteria|p__Firmicutes|c__Bacilli|o__Lactobacillales|f__Leuconostocaceae|g__unclassified	0.00143223	0	0.00124119	0.000720718	0	0.000698209	0.00088634	0	0	0	0.000305182	0.000527051	0.000682058	0.000601256	0.000286429	0.000364491	NA	NA	NA	NA	NA	NA	NA	NA	NA	NA	NA	NA	NA	NA	NA	NA
k__Bacteria|p__Proteobacteria|c__Betaproteobacteria|o__Burkholderiales|f__Burkholderiaceae|g__unclassified	0.00200512	0	0.000827458	0	0.000772362	0.000698209	0	0	0	0	0.000915547	0.000527051	0.000717192	0.000735263	0.000240433	0.000392214	NA	NA	NA	NA	NA	NA	NA	NA	NA	NA	NA	NA	NA	NA	NA	NA
Aeromicrobium	0.00114578	0.000708481	0.000413729	0	0.000514908	0.00104731	0.00044317	0	0	0.000517339	0.000915547	0	0.000638369	0.000424934	0.000312676	0.00037833	NA	NA	NA	NA	NA	NA	NA	NA	NA	NA	NA	NA	NA	NA	NA	NA
Providencia	0.000572892	0	0	0.000360359	0.000257454	0.000698209	0.00177268	0.00063306	0.000583417	0	0	0.000790576	0.000314819	0.000288852	0.000629956	0.000652301	NA	NA	NA	NA	NA	NA	NA	NA	NA	NA	NA	NA	NA	NA	NA	NA
Planomicrobium	0.000286446	0	0	0.000720718	0.000257454	0.000698209	0	0.00126612	0.00116683	0.000517339	0.000305182	0.000263525	0.000327138	0.000320359	0.0005865	0.000515924	NA	NA	NA	NA	NA	NA	NA	NA	NA	NA	NA	NA	NA	NA	NA	NA
k__Bacteria|p__Proteobacteria|c__Betaproteobacteria|o__Burkholderiales|f__Burkholderiaceae|g__unclassified	0.000572892	0	0	0.000360359	0	0.000349105	0.00088634	0.00063306	0.00116683	0	0.000915547	0.000527051	0.000213726	0.000247332	0.000688139	0.000405627	NA	NA	NA	NA	NA	NA	NA	NA	NA	NA	NA	NA	NA	NA	NA	NA
Turicibacter	0.000572892	0	0	0.000360359	0.000514908	0.00104731	0.00044317	0	0.000583417	0	0.000610365	0.0010541	0.000415912	0.000395516	0.000448509	0.000403358	0.291375	0.194363	0.184162	0.263389	0.142552	0.349127	0.163132	0.42735	0.336417	0.208333	0.046729	0.543478	0.237495	0.0771418	0.287573	0.182856
Janthinobacterium	0.00143223	0	0.000413729	0	0.000257454	0.00104731	0.00088634	0	0.000583417	0	0	0.000527051	0.000525121	0.000588403	0.000332801	0.000384504	0	0	0	0	0.0356379	0.149626	0.122349	0.0854701	0	0.138889	0.0934579	0	0.0308773	0.0598958	0.073361	0.0600132
Dyadobacter	0.000572892	0.00141696	0	0	0	0.000349105	0	0	0.00116683	0.00103468	0.000305182	0.000263525	0.000389827	0.000556071	0.000461703	0.000512956	0.11655	0.194363	0.092081	0.175593	0	0	0.040783	0.0854701	0.0841043	0.208333	0.0934579	0	0.0964312	0.0835211	0.0853581	0.0699472
Ureibacillus	0.000572892	0.000708481	0.000413729	0.000360359	0.000257454	0.000698209	0	0	0	0	0.000610365	0.00131763	0.000501854	0.000186448	0.000321332	0.00054574	NA	NA	NA	NA	NA	NA	NA	NA	NA	NA	NA	NA	NA	NA	NA	NA
Lawsonia	0	0.00141696	0	0	0	0.000349105	0	0.00253224	0	0	0.000610365	0	0.000294345	0.000567419	0.000523767	0.00101378	NA	NA	NA	NA	NA	NA	NA	NA	NA	NA	NA	NA	NA	NA	NA	NA
Haemophilus	0	0	0	0.00144144	0.000257454	0	0.00044317	0.00063306	0.000583417	0	0.000915547	0.000527051	0.000283148	0.000576712	0.000517041	0.000299854	0.0582751	0	0.092081	0	0.0712758	0.149626	0	0	0	0.208333	0.046729	0.0679348	0.0618763	0.0572206	0.0538328	0.0810107
unclassified.98	0.000286446	0	0	0.000720718	0.000257454	0.00244373	0	0	0.000583417	0	0	0.000263525	0.000618059	0.000932483	0.000141157	0.000240944	NA	NA	NA	NA	NA	NA	NA	NA	NA	NA	NA	NA	NA	NA	NA	NA
Delftia	0.000859338	0	0.000827458	0	0	0	0.00088634	0	0.000583417	0.000517339	0.000610365	0.000263525	0.000281133	0.000435646	0.000476831	0.00030705	NA	NA	NA	NA	NA	NA	NA	NA	NA	NA	NA	NA	NA	NA	NA	NA
Phenylobacterium	0	0.000708481	0.000413729	0.000360359	0.000772362	0.000698209	0.00044317	0	0	0	0.000610365	0.000527051	0.00049219	0.000294452	0.000263431	0.000293378	NA	NA	NA	NA	NA	NA	NA	NA	NA	NA	NA	NA	NA	NA	NA	NA
k__Bacteria|p__Actinobacteria|c__Actinobacteria|o__unclassified|f__unclassified|g__unclassified	0.00114578	0	0.000413729	0.000360359	0.000257454	0.00104731	0.00044317	0	0.000583417	0	0	0.000263525	0.00053744	0.000456935	0.000215019	0.000256446	NA	NA	NA	NA	NA	NA	NA	NA	NA	NA	NA	NA	NA	NA	NA	NA
k__Bacteria|p__Firmicutes|c__Bacilli|o__Bacillales|f__Planococcaceae|g__unclassified	0.000572892	0	0.000827458	0.00108108	0	0.000349105	0.00044317	0.00063306	0	0	0	0.000527051	0.000471755	0.00044004	0.000267214	0.000298841	NA	NA	NA	NA	NA	NA	NA	NA	NA	NA	NA	NA	NA	NA	NA	NA
k__Bacteria|p__Actinobacteria|c__Actinobacteria|o__Actinomycetales|f__Nocardioidaceae|g__unclassified	0.000572892	0	0.000413729	0.000360359	0	0.000349105	0.00132951	0	0.000583417	0	0.000610365	0	0.000282681	0.000233092	0.000420549	0.000532795	NA	NA	NA	NA	NA	NA	NA	NA	NA	NA	NA	NA	NA	NA	NA	NA
Dorea	0	0	0.00165492	0	0	0.000698209	0	0	0	0.00155202	0.000305182	0	0.000392188	0.000678731	0.000309533	0.00062081	NA	NA	NA	NA	NA	NA	NA	NA	NA	NA	NA	NA	NA	NA	NA	NA
Hydrogenophaga	0.000859338	0	0	0	0.000772362	0.000349105	0.00044317	0	0.000583417	0.000517339	0	0.000527051	0.000330134	0.000400736	0.000345163	0.000271062	NA	NA	NA	NA	NA	NA	NA	NA	NA	NA	NA	NA	NA	NA	NA	NA
Rummeliibacillus	0.000572892	0	0.000413729	0	0.000772362	0.000349105	0	0.00063306	0	0.00103468	0	0.000263525	0.000351348	0.000308908	0.000321877	0.000428751	NA	NA	NA	NA	NA	NA	NA	NA	NA	NA	NA	NA	NA	NA	NA	NA
k__Bacteria|p__Armatimonadetes|c__SJA-176|o__unclassified|f__unclassified|g__unclassified	0.000859338	0	0.000413729	0.000360359	0.000257454	0	0.00044317	0	0.000583417	0.000517339	0	0.000527051	0.000315147	0.000319334	0.000345163	0.000271062	NA	NA	NA	NA	NA	NA	NA	NA	NA	NA	NA	NA	NA	NA	NA	NA
Neisseria	0.000286446	0	0.000827458	0.000360359	0.000257454	0.00104731	0.00044317	0	0	0	0.000610365	0	0.000463172	0.000393084	0.000175589	0.000277112	0.0582751	0	0	0	0.0712758	0	0	0.0854701	0	0	0	0.0679348	0.0215918	0.0337016	0.0255675	0.0399952
k__Bacteria|p__Elusimicrobia|c__Elusimicrobia|o__unclassified|f__unclassified|g__unclassified	0	0	0	0	0	0	0	0	0.00291708	0.000517339	0.000305182	0	0	0	0.000623268	0.00114362	NA	NA	NA	NA	NA	NA	NA	NA	NA	NA	NA	NA	NA	NA	NA	NA
k__Bacteria|p__Proteobacteria|c__Alphaproteobacteria|o__Rhizobiales|f__Rhizobiaceae|g__unclassified	0.000286446	0.000708481	0.000413729	0.000720718	0	0.000349105	0.00044317	0	0	0	0	0.000527051	0.00041308	0.000273008	0.000161704	0.00025191	NA	NA	NA	NA	NA	NA	NA	NA	NA	NA	NA	NA	NA	NA	NA	NA
Sphingobium	0.000572892	0	0.000827458	0	0	0	0.00088634	0	0.000583417	0	0.000305182	0.000263525	0.000233392	0.000370422	0.000339744	0.000345253	NA	NA	NA	NA	NA	NA	NA	NA	NA	NA	NA	NA	NA	NA	NA	NA
Butyricimonas	0.000286446	0	0.00124119	0	0	0	0	0	0	0.00103468	0.000610365	0.000263525	0.000254606	0.00049672	0.000318095	0.000425545	NA	NA	NA	NA	NA	NA	NA	NA	NA	NA	NA	NA	NA	NA	NA	NA
k__Bacteria|p__Bacteroidetes|c__Sphingobacteriia|o__Sphingobacteriales|f__unclassified|g__unclassified	0	0.000708481	0	0	0	0	0	0.00189918	0	0.000517339	0.000305182	0	0.00011808	0.000289236	0.000453617	0.000739331	NA	NA	NA	NA	NA	NA	NA	NA	NA	NA	NA	NA	NA	NA	NA	NA
k__Bacteria|p__Proteobacteria|c__Alphaproteobacteria|o__Rhizobiales|f__Brucellaceae|g__unclassified	0.000286446	0.000708481	0	0	0.000514908	0.000349105	0	0.00063306	0	0	0.000915547	0	0.000309823	0.00028109	0.000258101	0.000409706	NA	NA	NA	NA	NA	NA	NA	NA	NA	NA	NA	NA	NA	NA	NA	NA
k__Bacteria|p__Verrucomicrobia|c__Spartobacteria|o__Chthoniobacterales|f__Chthoniobacteraceae|g__unclassified	0	0	0	0.000360359	0	0	0	0.00063306	0.000583417	0.000517339	0.000915547	0.000263525	6.01e-05	0.000147116	0.000485481	0.000316954	NA	NA	NA	NA	NA	NA	NA	NA	NA	NA	NA	NA	NA	NA	NA	NA
Fusobacterium	0.000286446	0	0	0	0.000257454	0	0	0.00063306	0.00175025	0	0.000305182	0	9.065e-05	0.000140733	0.000448082	0.000685947	0.0582751	0.194363	0.092081	0	0	0.0997506	0	0.0854701	0.0841043	0.0694444	0.046729	0.0679348	0.0740784	0.0730433	0.0589471	0.0320979
Azomonas	0.000572892	0.000708481	0.000413729	0	0.000257454	0	0	0	0.000583417	0	0.000610365	0	0.000325426	0.000294004	0.000198964	0.000308351	NA	NA	NA	NA	NA	NA	NA	NA	NA	NA	NA	NA	NA	NA	NA	NA
k__Bacteria|p__Firmicutes|c__Bacilli|o__Bacillales|f__Paenibacillaceae|g__unclassified	0	0.00141696	0	0	0	0.000349105	0	0	0.000583417	0.000517339	0	0.000263525	0.000294345	0.000567419	0.00022738	0.000271017	NA	NA	NA	NA	NA	NA	NA	NA	NA	NA	NA	NA	NA	NA	NA	NA
k__Bacteria|p__Chloroflexi|c__unclassified|o__unclassified|f__unclassified|g__unclassified	0	0	0.000413729	0	0	0.000349105	0.00088634	0.00063306	0	0.000517339	0.000305182	0	0.000127139	0.00019802	0.00039032	0.00035582	NA	NA	NA	NA	NA	NA	NA	NA	NA	NA	NA	NA	NA	NA	NA	NA
k__Bacteria|p__Bacteroidetes|c__Saprospirae|o__Saprospirales|f__Chitinophagaceae|g__unclassified	0.000286446	0.000708481	0	0	0	0	0.00088634	0	0.00116683	0	0	0	0.000165821	0.000289488	0.000342196	0.000537497	NA	NA	NA	NA	NA	NA	NA	NA	NA	NA	NA	NA	NA	NA	NA	NA
k__Bacteria|p__Firmicutes|c__Bacilli|o__Lactobacillales|f__Enterococcaceae|g__unclassified	0.00143223	0	0	0	0.000257454	0.000349105	0	0.00063306	0	0	0.000305182	0	0.000339798	0.000556177	0.000156374	0.000263509	NA	NA	NA	NA	NA	NA	NA	NA	NA	NA	NA	NA	NA	NA	NA	NA
k__Bacteria|p__Chloroflexi|c__unclassified|o__unclassified|f__unclassified|g__unclassified	0.000859338	0.000708481	0.000827458	0	0.000257454	0	0	0	0	0	0.000305182	0	0.000442122	0.00040461	5.09e-05	0.00012459	NA	NA	NA	NA	NA	NA	NA	NA	NA	NA	NA	NA	NA	NA	NA	NA
Christensenella	0.000572892	0	0	0	0	0	0.00088634	0.00063306	0.000583417	0	0	0.000263525	9.5482e-05	0.000233882	0.00039439	0.000364121	NA	NA	NA	NA	NA	NA	NA	NA	NA	NA	NA	NA	NA	NA	NA	NA
Gluconacetobacter	0.000286446	0	0	0.000360359	0.000257454	0.000349105	0	0	0	0.000517339	0	0.0010541	0.000208894	0.000166281	0.000261907	0.000439818	NA	NA	NA	NA	NA	NA	NA	NA	NA	NA	NA	NA	NA	NA	NA	NA
Sedimentibacter	0.000286446	0	0.000413729	0.000360359	0.000257454	0	0.00044317	0	0	0.000517339	0	0.000527051	0.000219665	0.000178801	0.000247927	0.000273136	NA	NA	NA	NA	NA	NA	NA	NA	NA	NA	NA	NA	NA	NA	NA	NA
Methylobacillus	0.000286446	0.000708481	0	0	0.000514908	0.000698209	0	0	0	0	0.000305182	0.000263525	0.000368007	0.000323743	9.48e-05	0.000147429	NA	NA	NA	NA	NA	NA	NA	NA	NA	NA	NA	NA	NA	NA	NA	NA
unclassified.116	0	0.00141696	0	0	0	0	0.00044317	0	0.000583417	0	0	0.000263525	0.00023616	0.000578472	0.000215019	0.000256446	NA	NA	NA	NA	NA	NA	NA	NA	NA	NA	NA	NA	NA	NA	NA	NA
Rhodococcus	0	0	0.00124119	0.000360359	0.000257454	0	0	0	0.000583417	0	0	0.000263525	0.000309834	0.000481811	0.000141157	0.000240944	0.11655	0.194363	0.184162	0.351185	0.17819	0.349127	0.122349	0.17094	0.252313	0.277778	0.0934579	0.13587	0.22893	0.0977717	0.175451	0.0741731
Sporosarcina	0.000859338	0	0	0	0.000514908	0.000349105	0	0.00063306	0	0	0.000305182	0	0.000287225	0.000355099	0.000156374	0.000263509	NA	NA	NA	NA	NA	NA	NA	NA	NA	NA	NA	NA	NA	NA	NA	NA
k__Bacteria|p__Firmicutes|c__Bacilli|o__Lactobacillales|f__Enterococcaceae|g__unclassified	0.000286446	0.000708481	0.000413729	0.000360359	0	0	0.00088634	0	0	0	0	0	0.000294836	0.000269614	0.000147723	0.000361847	NA	NA	NA	NA	NA	NA	NA	NA	NA	NA	NA	NA	NA	NA	NA	NA
Rickettsia	0.000572892	0	0.000827458	0	0	0	0	0	0	0.000517339	0.000305182	0.000263525	0.000233392	0.000370422	0.000181008	0.000216166	0	0	0	0	0.0356379	0.0498753	0	0	0	0.138889	0	0.13587	0.0142522	0.0225338	0.0457931	0.0709488
k__Bacteria|p__Proteobacteria|c__Gammaproteobacteria|o__Alteromonadales|f__unclassified|g__unclassified	0.000286446	0	0.000827458	0.000360359	0	0.000349105	0	0.00063306	0	0	0	0	0.000303895	0.000304749	0.00010551	0.000258446	NA	NA	NA	NA	NA	NA	NA	NA	NA	NA	NA	NA	NA	NA	NA	NA
k__Bacteria|p__Proteobacteria|c__Epsilonproteobacteria|o__Campylobacterales|f__unclassified|g__unclassified	0.000286446	0	0	0.000360359	0.000772362	0	0.00044317	0	0	0	0	0.000527051	0.000236528	0.0003075	0.000161704	0.00025191	NA	NA	NA	NA	NA	NA	NA	NA	NA	NA	NA	NA	NA	NA	NA	NA
Leucobacter	0	0.000708481	0	0	0.000257454	0	0.00088634	0	0	0	0	0.000527051	0.000160989	0.000287306	0.000235565	0.000382213	NA	NA	NA	NA	NA	NA	NA	NA	NA	NA	NA	NA	NA	NA	NA	NA
Facklamia	0	0	0.000413729	0.000360359	0	0.000698209	0	0.00063306	0	0	0	0.000263525	0.000245383	0.000292318	0.000149431	0.000259319	NA	NA	NA	NA	NA	NA	NA	NA	NA	NA	NA	NA	NA	NA	NA	NA
k__Bacteria|p__Proteobacteria|c__Gammaproteobacteria|o__Alteromonadales|f__unclassified|g__unclassified	0.000286446	0	0.000413729	0.000720718	0	0	0	0.00063306	0	0	0	0.000263525	0.000236816	0.000295353	0.000149431	0.000259319	NA	NA	NA	NA	NA	NA	NA	NA	NA	NA	NA	NA	NA	NA	NA	NA
k__Bacteria|p__Proteobacteria|c__Epsilonproteobacteria|o__Campylobacterales|f__unclassified|g__unclassified	0	0	0	0.000720718	0.000514908	0	0.00044317	0	0	0.000517339	0	0	0.000205938	0.000325608	0.000160085	0.000249109	NA	NA	NA	NA	NA	NA	NA	NA	NA	NA	NA	NA	NA	NA	NA	NA
Wohlfahrtiimonas	0.000572892	0	0.000413729	0	0	0.000349105	0	0	0	0	0.000305182	0.000527051	0.000222621	0.000254515	0.000138706	0.000226046	NA	NA	NA	NA	NA	NA	NA	NA	NA	NA	NA	NA	NA	NA	NA	NA
Actinobacillus	0.000286446	0	0	0.000720718	0	0	0	0	0.000583417	0	0	0.000527051	0.000167861	0.000294082	0.000185078	0.000287275	0.0582751	0.388727	0.276243	0.0877963	0.17819	0.199501	0.040783	0	0.168209	0.208333	0.140187	0	0.198122	0.122116	0.0929186	0.0907847
Oligella	0.000286446	0	0	0.000360359	0.000257454	0.000349105	0	0	0	0	0.000305182	0.000527051	0.000208894	0.000166281	0.000138706	0.000226046	NA	NA	NA	NA	NA	NA	NA	NA	NA	NA	NA	NA	NA	NA	NA	NA
Wautersiella	0.000286446	0	0.000413729	0	0	0	0	0	0	0	0.000305182	0.0010541	0.000116696	0.000185211	0.000226547	0.000423397	NA	NA	NA	NA	NA	NA	NA	NA	NA	NA	NA	NA	NA	NA	NA	NA
Brevibacillus	0.00114578	0	0	0	0.000257454	0	0	0	0	0	0.000610365	0	0.000233873	0.000458459	0.000101728	0.00024918	NA	NA	NA	NA	NA	NA	NA	NA	NA	NA	NA	NA	NA	NA	NA	NA
Megamonas	0.000572892	0.00141696	0	0	0	0	0	0	0	0	0	0	0.000331642	0.000578976	0	0	NA	NA	NA	NA	NA	NA	NA	NA	NA	NA	NA	NA	NA	NA	NA	NA
Lautropia	0	0	0.000827458	0	0.000257454	0	0	0	0	0	0.000610365	0.000263525	0.000180819	0.000333106	0.000145648	0.000250883	NA	NA	NA	NA	NA	NA	NA	NA	NA	NA	NA	NA	NA	NA	NA	NA
Burkholderia	0.000286446	0	0.000413729	0	0	0	0	0.00063306	0	0	0.000610365	0	0.000116696	0.000185211	0.000207238	0.000321131	0	0	0.184162	0	0.142552	0.0997506	0.040783	0	0	0.0694444	0	0.13587	0.0710774	0.0823102	0.0410162	0.054502
Anaerofilum	0.000572892	0	0	0.000360359	0	0.000349105	0	0.00063306	0	0	0	0	0.000213726	0.000247332	0.00010551	0.000258446	NA	NA	NA	NA	NA	NA	NA	NA	NA	NA	NA	NA	NA	NA	NA	NA
Bdellovibrio	0.000286446	0.000708481	0	0	0	0	0	0	0	0	0.000305182	0.000527051	0.000165821	0.000289488	0.000138706	0.000226046	0.0582751	0.0971817	0.092081	0	0.142552	0	0.0815661	0	0.168209	0.208333	0.140187	0.0679348	0.0650149	0.0570588	0.111038	0.0756841
Curtobacterium	0	0	0.000413729	0	0.000257454	0	0	0	0	0.000517339	0.000610365	0	0.000111864	0.000180207	0.000187951	0.000292654	NA	NA	NA	NA	NA	NA	NA	NA	NA	NA	NA	NA	NA	NA	NA	NA
Hymenobacter	0.000572892	0.000708481	0	0	0	0	0	0	0	0.000517339	0	0	0.000213562	0.000333616	8.62e-05	0.000211203	0.582751	0.388727	0.644567	0.614574	0.605845	0.448878	0.570962	0.42735	0.58873	0.694444	0.327103	0.747283	0.547557	0.103444	0.559312	0.158701
k__Bacteria|p__Firmicutes|c__Bacilli|o__Bacillales|f__Thermoactinomycetaceae|g__	0.000572892	0	0	0.000360359	0.000257454	0	0	0	0.000583417	0	0	0	0.000198451	0.000240021	9.72e-05	0.000238179	NA	NA	NA	NA	NA	NA	NA	NA	NA	NA	NA	NA	NA	NA	NA	NA
Paludibacter	0	0	0.000827458	0	0	0	0.00088634	0	0	0	0	0	0.00013791	0.000337808	0.000147723	0.000361847	0.407925	0.194363	0.276243	0.351185	0.392017	0.0498753	0.570962	0	0.925147	0.347222	0.420561	0.339674	0.278602	0.137312	0.433928	0.304942
k__Bacteria|p__Tenericutes|c__Mollicutes|o__Mycoplasmatales|f__Mycoplasmataceae|g__unclassified	0.000286446	0	0	0	0.000257454	0	0	0	0	0	0.000610365	0.000527051	9.065e-05	0.000140733	0.000189569	0.000294859	NA	NA	NA	NA	NA	NA	NA	NA	NA	NA	NA	NA	NA	NA	NA	NA
k__Bacteria|p__Proteobacteria|c__TA18|o__unclassified|f__unclassified|g__unclassified	0	0.000708481	0	0	0	0.000698209	0	0	0	0	0	0.000263525	0.000234448	0.00036322	4.39e-05	0.000107584	NA	NA	NA	NA	NA	NA	NA	NA	NA	NA	NA	NA	NA	NA	NA	NA
Rarobacter	0	0	0.000413729	0	0	0.000698209	0.00044317	0	0	0	0	0	0.000185323	0.000300865	7.39e-05	0.000180923	NA	NA	NA	NA	NA	NA	NA	NA	NA	NA	NA	NA	NA	NA	NA	NA
Paracoccus	0.000286446	0	0	0	0	0.000698209	0	0	0	0	0.000305182	0.000263525	0.000164109	0.000285642	9.48e-05	0.000147429	NA	NA	NA	NA	NA	NA	NA	NA	NA	NA	NA	NA	NA	NA	NA	NA
Mycoplana	0.000286446	0	0	0	0	0	0.00044317	0	0	0	0	0.000790576	4.7741e-05	0.000116941	0.000205624	0.000336963	NA	NA	NA	NA	NA	NA	NA	NA	NA	NA	NA	NA	NA	NA	NA	NA
k__Bacteria|p__Actinobacteria|c__Actinobacteria|o__Actinomycetales|f__Micromonosporaceae|g__unclassified	0.000572892	0	0	0.000360359	0.000257454	0	0	0	0	0	0	0.000263525	0.000198451	0.000240021	4.39e-05	0.000107584	NA	NA	NA	NA	NA	NA	NA	NA	NA	NA	NA	NA	NA	NA	NA	NA
Leuconostoc	0.000859338	0	0	0	0	0	0	0	0.000583417	0	0	0	0.000143223	0.000350823	9.72e-05	0.000238179	NA	NA	NA	NA	NA	NA	NA	NA	NA	NA	NA	NA	NA	NA	NA	NA
Proteiniclasticum	0.000572892	0	0	0	0	0.000349105	0	0	0	0.000517339	0	0	0.000153666	0.000248355	8.62e-05	0.000211203	NA	NA	NA	NA	NA	NA	NA	NA	NA	NA	NA	NA	NA	NA	NA	NA
k__Bacteria|p__Fusobacteria|c__Fusobacteriia|o__Fusobacteriales|f__Leptotrichiaceae|g__unclassified	0.000572892	0	0	0	0	0	0	0	0	0.000517339	0	0.000263525	9.5482e-05	0.000233882	0.000130144	0.000217007	NA	NA	NA	NA	NA	NA	NA	NA	NA	NA	NA	NA	NA	NA	NA	NA
k__Bacteria|p__Cyanobacteria|c__Chloroplast|o__unclassified|f__unclassified|g__unclassified	0	0	0	0.00108108	0	0	0	0	0	0	0	0.000263525	0.00018018	0.000441348	4.39e-05	0.000107584	NA	NA	NA	NA	NA	NA	NA	NA	NA	NA	NA	NA	NA	NA	NA	NA
Aerococcus	0.000572892	0	0	0	0	0	0.00044317	0	0	0	0	0.000263525	9.5482e-05	0.000233882	0.000117783	0.000191107	0.11655	0.291545	0.276243	0.0877963	0.0712758	0	0.040783	0.17094	0	0.138889	0.046729	0.13587	0.140568	0.117579	0.0888684	0.068458
k__Bacteria|p__Cyanobacteria|c__Chloroplast|o__unclassified|f__unclassified|g__unclassified	0.000572892	0	0	0	0	0.000349105	0	0	0	0	0.000305182	0	0.000153666	0.000248355	5.09e-05	0.00012459	NA	NA	NA	NA	NA	NA	NA	NA	NA	NA	NA	NA	NA	NA	NA	NA
k__Bacteria|p__Actinobacteria|c__Actinobacteria|o__Actinomycetales|f__Propionibacteriaceae|g__unclassified	0.000859338	0	0	0	0	0.000349105	0	0	0	0	0	0	0.000201407	0.000351268	0	0	NA	NA	NA	NA	NA	NA	NA	NA	NA	NA	NA	NA	NA	NA	NA	NA
k__Bacteria|p__GN02|c__unclassified|o__unclassified|f__unclassified|g__unclassified	0	0	0	0	0	0	0	0	0.00116683	0	0	0	0	0	0.000194472	0.000476358	NA	NA	NA	NA	NA	NA	NA	NA	NA	NA	NA	NA	NA	NA	NA	NA
k__Bacteria|p__Proteobacteria|c__Gammaproteobacteria|o__Alteromonadales|f__Chromatiaceae|g__unclassified	0	0	0	0	0	0	0	0.00063306	0	0	0	0.000527051	0	0	0.000193352	0.000301409	NA	NA	NA	NA	NA	NA	NA	NA	NA	NA	NA	NA	NA	NA	NA	NA
Sporolactobacillus	0.000572892	0	0	0	0	0	0	0	0.000583417	0	0	0	9.5482e-05	0.000233882	9.72e-05	0.000238179	NA	NA	NA	NA	NA	NA	NA	NA	NA	NA	NA	NA	NA	NA	NA	NA
Ramlibacter	0	0	0	0	0.000257454	0.000349105	0	0	0	0	0	0.000527051	0.000101093	0.000159272	8.78e-05	0.000215168	NA	NA	NA	NA	NA	NA	NA	NA	NA	NA	NA	NA	NA	NA	NA	NA
Ignatzschineria	0	0	0	0	0	0	0	0	0	0.000517339	0	0.000527051	0	0	0.000174065	0.000269678	NA	NA	NA	NA	NA	NA	NA	NA	NA	NA	NA	NA	NA	NA	NA	NA
Cohnella	0	0	0	0	0.000514908	0	0	0	0	0.000517339	0	0	8.5818e-05	0.00021021	8.62e-05	0.000211203	NA	NA	NA	NA	NA	NA	NA	NA	NA	NA	NA	NA	NA	NA	NA	NA
Parapedobacter	0.000572892	0	0.000413729	0	0	0	0	0	0	0	0	0	0.000164437	0.000259669	0	0	NA	NA	NA	NA	NA	NA	NA	NA	NA	NA	NA	NA	NA	NA	NA	NA
Tolumonas	0	0	0	0	0	0	0.00088634	0	0	0	0	0	0	0	0.000147723	0.000361847	0.174825	0.485909	0.460405	0.0877963	0.106914	0.199501	0.0815661	0.0854701	0.0841043	0.0694444	0.280374	0.13587	0.252558	0.175994	0.122805	0.080546
k__Bacteria|p__Proteobacteria|c__Gammaproteobacteria|o__Alteromonadales|f__Alteromonadaceae|g__unclassified	0	0	0	0	0	0	0.00088634	0	0	0	0	0	0	0	0.000147723	0.000361847	NA	NA	NA	NA	NA	NA	NA	NA	NA	NA	NA	NA	NA	NA	NA	NA
Azoarcus	0	0	0	0	0	0	0.00088634	0	0	0	0	0	0	0	0.000147723	0.000361847	0	0	0	0.0877963	0.0712758	0.0997506	0	0	0.0841043	0.0694444	0	0	0.0431371	0.0481119	0.0255915	0.0399162
Weissella	0.000572892	0	0	0	0	0	0	0	0	0	0.000305182	0	9.5482e-05	0.000233882	5.09e-05	0.00012459	0.0582751	0	0	0.0877963	0	0.0997506	0.040783	0.0854701	0	0	0.046729	0	0.0409703	0.0468678	0.0288303	0.0351137
Nocardioides	0.000572892	0	0	0	0	0	0	0	0	0	0.000305182	0	9.5482e-05	0.000233882	5.09e-05	0.00012459	NA	NA	NA	NA	NA	NA	NA	NA	NA	NA	NA	NA	NA	NA	NA	NA
Actinotalea	0	0	0.000827458	0	0	0	0	0	0	0	0	0	0.00013791	0.000337808	0	0	NA	NA	NA	NA	NA	NA	NA	NA	NA	NA	NA	NA	NA	NA	NA	NA
Sanguibacter	0.000286446	0	0	0	0.000514908	0	0	0	0	0	0	0	0.000133559	0.000219159	0	0	NA	NA	NA	NA	NA	NA	NA	NA	NA	NA	NA	NA	NA	NA	NA	NA
Asticcacaulis	0	0	0	0	0	0	0	0	0	0	0	0.000790576	0	0	0.000131763	0.000322751	0	0	0	0.0877963	0.0712758	0	0.040783	0.0854701	0.0841043	0	0.046729	0	0.026512	0.0414032	0.0428477	0.0379735
Pseudoxanthomonas	0	0	0	0	0.000772362	0	0	0	0	0	0	0	0.000128727	0.000315315	0	0	NA	NA	NA	NA	NA	NA	NA	NA	NA	NA	NA	NA	NA	NA	NA	NA
Cystobacter	0	0	0	0.000720718	0	0	0	0	0	0	0	0	0.00012012	0.000294232	0	0	NA	NA	NA	NA	NA	NA	NA	NA	NA	NA	NA	NA	NA	NA	NA	NA
GW.34	0.000572892	0	0	0	0	0	0	0	0	0	0	0	9.5482e-05	0.000233882	0	0	NA	NA	NA	NA	NA	NA	NA	NA	NA	NA	NA	NA	NA	NA	NA	NA
Elizabethkingia	0	0	0	0	0	0	0	0	0	0	0	0.000527051	0	0	8.78e-05	0.000215168	0	0	0	0	0.0356379	0	0.0815661	0	0	0	0.046729	0	0.00593965	0.0145491	0.0213825	0.0349095
Herbaspirillum	0	0	0	0	0.000514908	0	0	0	0	0	0	0	8.5818e-05	0.00021021	0	0	NA	NA	NA	NA	NA	NA	NA	NA	NA	NA	NA	NA	NA	NA	NA	NA
Ruminiclostridium	NA	NA	NA	NA	NA	NA	NA	NA	NA	NA	NA	NA	NA	NA	NA	NA	5.18648	3.30418	4.41989	3.95083	1.67498	5.83541	1.14192	1.7094	3.70059	4.72222	0.794393	2.51359	4.06196	1.47119	2.43035	1.53162
Lachnoclostridium	NA	NA	NA	NA	NA	NA	NA	NA	NA	NA	NA	NA	NA	NA	NA	NA	1.45688	1.16618	1.38122	1.84372	0.534569	2.29426	0.815661	0.854701	2.52313	1.52778	0.280374	0.747283	1.44614	0.598508	1.12482	0.792693
Natranaerobius	NA	NA	NA	NA	NA	NA	NA	NA	NA	NA	NA	NA	NA	NA	NA	NA	1.1655	0.777454	1.28913	1.31694	0.748396	0.84788	0.734095	1.19658	1.00925	1.11111	0.46729	1.69837	1.02422	0.262258	1.03612	0.420822
Marivirga	NA	NA	NA	NA	NA	NA	NA	NA	NA	NA	NA	NA	NA	NA	NA	NA	0.990676	0.971817	1.65746	1.31694	0.67712	0.897756	0.734095	0.769231	1.42977	1.18056	0.46729	1.01902	1.0853	0.347747	0.933328	0.346045
Acholeplasma	NA	NA	NA	NA	NA	NA	NA	NA	NA	NA	NA	NA	NA	NA	NA	NA	0.932401	0.680272	1.01289	0.614574	0.748396	0.997506	0.693312	0.769231	1.17746	0.625	1.1215	1.29076	0.831007	0.17174	0.94621	0.283327
Candidatus_Azobacteroides	NA	NA	NA	NA	NA	NA	NA	NA	NA	NA	NA	NA	NA	NA	NA	NA	0.699301	0.58309	0.92081	0.702371	0.534569	0.498753	0.448613	1.28205	0.925147	0.694444	0.514019	0.951087	0.656482	0.154231	0.80256	0.312161
Mageeibacillus	NA	NA	NA	NA	NA	NA	NA	NA	NA	NA	NA	NA	NA	NA	NA	NA	0.582751	0.485909	0.828729	1.31694	0.498931	0.698254	0.530179	0.512821	0.504626	0.972222	0.327103	1.42663	0.735253	0.31297	0.712264	0.410437
Barnesiella	NA	NA	NA	NA	NA	NA	NA	NA	NA	NA	NA	NA	NA	NA	NA	NA	0.4662	0.680272	0.276243	0.175593	1.0335	0.349127	0.774878	0	0.756939	0.277778	1.16822	0.339674	0.496823	0.315047	0.552915	0.423411
Cellulosilyticum	NA	NA	NA	NA	NA	NA	NA	NA	NA	NA	NA	NA	NA	NA	NA	NA	0.699301	0.485909	0.552486	0.877963	0.17819	0.74813	0.244698	0.17094	0.420521	0.625	0.186916	0.475543	0.59033	0.245644	0.353937	0.182216
Turneriella	NA	NA	NA	NA	NA	NA	NA	NA	NA	NA	NA	NA	NA	NA	NA	NA	0.582751	0.291545	0.736648	0.526778	0.534569	0.199501	0.244698	0.34188	0.756939	0.0694444	0.46729	0.679348	0.478632	0.197876	0.4266	0.26172
Intestinimonas	NA	NA	NA	NA	NA	NA	NA	NA	NA	NA	NA	NA	NA	NA	NA	NA	0.641026	0.388727	0.552486	0.790167	0.392017	0.548628	0.122349	0.25641	0.672834	0.486111	0.0934579	0.271739	0.552175	0.152914	0.31715	0.223068
Oscillibacter	NA	NA	NA	NA	NA	NA	NA	NA	NA	NA	NA	NA	NA	NA	NA	NA	0.407925	0.291545	0.552486	0.614574	0.285103	0.448878	0.285481	0.42735	0.336417	0.347222	0.280374	0.475543	0.433419	0.134171	0.358731	0.0780891
Alistipes	NA	NA	NA	NA	NA	NA	NA	NA	NA	NA	NA	NA	NA	NA	NA	NA	0.34965	0.388727	0.276243	0.0877963	0.463293	0.0498753	0.570962	0.34188	0.756939	0.416667	0.233645	0.407609	0.269264	0.167028	0.454617	0.184458
Spirochaeta	NA	NA	NA	NA	NA	NA	NA	NA	NA	NA	NA	NA	NA	NA	NA	NA	0.34965	0.58309	0.460405	0.526778	0.213828	0.299252	0.244698	0.598291	0.252313	0.208333	0.186916	0.407609	0.405501	0.141709	0.31636	0.158413
Aminobacterium	NA	NA	NA	NA	NA	NA	NA	NA	NA	NA	NA	NA	NA	NA	NA	NA	0.291375	0.388727	0.092081	0.790167	0.17819	0.299252	0.244698	0.34188	0.252313	0.694444	0.186916	0.543478	0.339965	0.243596	0.377288	0.19945
Coraliomargarita	NA	NA	NA	NA	NA	NA	NA	NA	NA	NA	NA	NA	NA	NA	NA	NA	0.34965	0.485909	0.184162	0.438982	0.106914	0.199501	0.203915	0.25641	0.336417	0.416667	0.373832	0.815217	0.294186	0.152932	0.40041	0.217475
Synechococcus	NA	NA	NA	NA	NA	NA	NA	NA	NA	NA	NA	NA	NA	NA	NA	NA	0.34965	0.58309	0.276243	0.526778	0.0712758	0.448878	0.244698	0.42735	0.336417	0.416667	0.0934579	0.271739	0.375986	0.18678	0.298388	0.124625
Mucinivorans	NA	NA	NA	NA	NA	NA	NA	NA	NA	NA	NA	NA	NA	NA	NA	NA	0.2331	0.194363	0.276243	0.526778	0.213828	0.399002	0.367047	0.512821	0.0841043	0.347222	0.233645	0.611413	0.307219	0.130032	0.359375	0.189133
Vibrio	NA	NA	NA	NA	NA	NA	NA	NA	NA	NA	NA	NA	NA	NA	NA	NA	0.2331	1.16618	0.368324	0.175593	0.0712758	0.74813	0.040783	0.17094	0.420521	0.347222	0.186916	0	0.460434	0.417993	0.194397	0.165216
Odoribacter	NA	NA	NA	NA	NA	NA	NA	NA	NA	NA	NA	NA	NA	NA	NA	NA	0.174825	0.485909	0.460405	0.263389	0.320741	0.199501	0.163132	0.0854701	0.841043	0.208333	0.233645	0.339674	0.317462	0.13115	0.311883	0.272403
Acidaminococcus	NA	NA	NA	NA	NA	NA	NA	NA	NA	NA	NA	NA	NA	NA	NA	NA	0.291375	0.291545	0.552486	0.526778	0.17819	0.199501	0.203915	0.34188	0.336417	0.208333	0.140187	0.339674	0.339979	0.161661	0.261734	0.0883674
Candidatus_Solibacter	NA	NA	NA	NA	NA	NA	NA	NA	NA	NA	NA	NA	NA	NA	NA	NA	0.407925	0.194363	0.368324	0.614574	0.320741	0.199501	0.244698	0.0854701	0.336417	0.277778	0.233645	0.203804	0.350905	0.15583	0.230302	0.0841561
Spiroplasma	NA	NA	NA	NA	NA	NA	NA	NA	NA	NA	NA	NA	NA	NA	NA	NA	0.4662	0.291545	0.184162	0.351185	0.213828	0.548628	0.326264	0.17094	0.336417	0.138889	0.186916	0.271739	0.342591	0.142892	0.238528	0.0843123
Flavonifractor	NA	NA	NA	NA	NA	NA	NA	NA	NA	NA	NA	NA	NA	NA	NA	NA	0.174825	0.388727	0.368324	0.263389	0.106914	0.598504	0.122349	0.0854701	0.252313	0.486111	0.046729	0.475543	0.31678	0.17564	0.244753	0.195521
Gottschalkia	NA	NA	NA	NA	NA	NA	NA	NA	NA	NA	NA	NA	NA	NA	NA	NA	0.2331	0	0.460405	0.526778	0.213828	0.0997506	0.244698	0.0854701	0.168209	0.625	0.0934579	0.611413	0.255644	0.203644	0.304708	0.249632
Pseudoalteromonas	NA	NA	NA	NA	NA	NA	NA	NA	NA	NA	NA	NA	NA	NA	NA	NA	0.34965	0.58309	0.368324	0.263389	0.356379	0.199501	0.163132	0.0854701	0.504626	0.0694444	0.140187	0.203804	0.353389	0.130223	0.194444	0.159828
Ethanoligenens	NA	NA	NA	NA	NA	NA	NA	NA	NA	NA	NA	NA	NA	NA	NA	NA	0.2331	0.194363	0.184162	0.614574	0.249465	0.399002	0.0815661	0.25641	0.168209	0.347222	0.0934579	0.339674	0.312445	0.166995	0.214423	0.117903
Desulfotomaculum	NA	NA	NA	NA	NA	NA	NA	NA	NA	NA	NA	NA	NA	NA	NA	NA	0.2331	0.291545	0.368324	0.526778	0.142552	0.299252	0.122349	0.0854701	0	0.694444	0.0934579	0.271739	0.310258	0.130233	0.211243	0.25273
Prochlorococcus	NA	NA	NA	NA	NA	NA	NA	NA	NA	NA	NA	NA	NA	NA	NA	NA	0.291375	0.680272	0.184162	0.263389	0.0712758	0.399002	0.122349	0.17094	0.336417	0.347222	0.046729	0.203804	0.314913	0.209868	0.204577	0.118776
Wolbachia	NA	NA	NA	NA	NA	NA	NA	NA	NA	NA	NA	NA	NA	NA	NA	NA	0.291375	0.388727	0.092081	0.351185	0.142552	0.149626	0.285481	0.25641	0.336417	0.347222	0.046729	0.407609	0.235924	0.123746	0.279978	0.125688
Mucilaginibacter	NA	NA	NA	NA	NA	NA	NA	NA	NA	NA	NA	NA	NA	NA	NA	NA	0.174825	0.388727	0.368324	0.351185	0.213828	0.199501	0.203915	0.34188	0.252313	0.277778	0.0934579	0.203804	0.282732	0.0965048	0.228858	0.0840242
Endomicrobium	NA	NA	NA	NA	NA	NA	NA	NA	NA	NA	NA	NA	NA	NA	NA	NA	0.174825	0.194363	0.460405	0.263389	0.17819	0.249377	0.122349	0.17094	0.420521	0.416667	0	0.339674	0.253425	0.107966	0.245025	0.173086
Rufibacter	NA	NA	NA	NA	NA	NA	NA	NA	NA	NA	NA	NA	NA	NA	NA	NA	0.11655	0.194363	0.184162	0.175593	0.320741	0.149626	0.367047	0.42735	0.420521	0.208333	0.233645	0.13587	0.190173	0.0698266	0.298794	0.122454
Geobacter	NA	NA	NA	NA	NA	NA	NA	NA	NA	NA	NA	NA	NA	NA	NA	NA	0.407925	0.194363	0.276243	0.263389	0.320741	0.349127	0.122349	0.0854701	0.336417	0.277778	0.140187	0.13587	0.301965	0.0742055	0.183012	0.0997642
Salmonella	NA	NA	NA	NA	NA	NA	NA	NA	NA	NA	NA	NA	NA	NA	NA	NA	0.2331	0.388727	0	0.175593	0.142552	0.149626	0.203915	0.0854701	0.420521	0.277778	0.280374	0.339674	0.1816	0.12737	0.267955	0.114954
Heliobacterium	NA	NA	NA	NA	NA	NA	NA	NA	NA	NA	NA	NA	NA	NA	NA	NA	0.524476	0	0.276243	0.263389	0.17819	0.299252	0.163132	0.25641	0.168209	0.416667	0	0.13587	0.256925	0.17088	0.190048	0.138575
Nautilia	NA	NA	NA	NA	NA	NA	NA	NA	NA	NA	NA	NA	NA	NA	NA	NA	0.11655	0.0971817	0.460405	0.438982	0.285103	0.149626	0.285481	0.25641	0.0841043	0.0694444	0.186916	0.203804	0.257975	0.162525	0.181027	0.088308
Shewanella	NA	NA	NA	NA	NA	NA	NA	NA	NA	NA	NA	NA	NA	NA	NA	NA	0.174825	0.485909	0.368324	0.175593	0.17819	0.249377	0.0815661	0	0.336417	0.208333	0.327103	0	0.272036	0.128907	0.158903	0.154096
Draconibacterium	NA	NA	NA	NA	NA	NA	NA	NA	NA	NA	NA	NA	NA	NA	NA	NA	0.2331	0.291545	0.184162	0.263389	0.249465	0.199501	0.163132	0.17094	0.252313	0.277778	0.0934579	0.13587	0.236861	0.0401	0.182248	0.0700899
Chitinophaga	NA	NA	NA	NA	NA	NA	NA	NA	NA	NA	NA	NA	NA	NA	NA	NA	0.174825	0.0971817	0.368324	0.0877963	0.213828	0.0997506	0.285481	0	0.504626	0.347222	0.0934579	0.203804	0.173618	0.107882	0.239099	0.181092
Deinococcus	NA	NA	NA	NA	NA	NA	NA	NA	NA	NA	NA	NA	NA	NA	NA	NA	0.174825	0.291545	0.184162	0.614574	0.320741	0.249377	0.203915	0.0854701	0	0.138889	0.046729	0.13587	0.305871	0.161803	0.101812	0.0729747
Flammeovirga	NA	NA	NA	NA	NA	NA	NA	NA	NA	NA	NA	NA	NA	NA	NA	NA	0.2331	0.388727	0.276243	0.175593	0.0356379	0.0997506	0.163132	0.17094	0.252313	0.208333	0	0.271739	0.201509	0.126628	0.177743	0.0971432
Methylacidiphilum	NA	NA	NA	NA	NA	NA	NA	NA	NA	NA	NA	NA	NA	NA	NA	NA	0	0.0971817	0.092081	0.0877963	0.213828	0.299252	0.285481	0.17094	0.252313	0.138889	0.280374	0.339674	0.13169	0.106632	0.244612	0.075697
Candidatus_Blochmannia	NA	NA	NA	NA	NA	NA	NA	NA	NA	NA	NA	NA	NA	NA	NA	NA	0.174825	0.194363	0.460405	0.0877963	0.106914	0.199501	0.122349	0.17094	0.252313	0.208333	0.140187	0.13587	0.203968	0.133893	0.171665	0.0501067
Tannerella	NA	NA	NA	NA	NA	NA	NA	NA	NA	NA	NA	NA	NA	NA	NA	NA	0.174825	0.0971817	0.092081	0.175593	0.0712758	0.149626	0.326264	0.25641	0.336417	0.138889	0.280374	0.13587	0.126764	0.0455494	0.245704	0.0888915
Lutibacter	NA	NA	NA	NA	NA	NA	NA	NA	NA	NA	NA	NA	NA	NA	NA	NA	0.2331	0.388727	0.184162	0	0.142552	0.149626	0.040783	0.34188	0.168209	0.138889	0.046729	0.339674	0.183028	0.127337	0.179361	0.134663
Blattabacterium	NA	NA	NA	NA	NA	NA	NA	NA	NA	NA	NA	NA	NA	NA	NA	NA	0.0582751	0.485909	0.184162	0.263389	0.17819	0.149626	0.122349	0.17094	0.168209	0	0.233645	0.13587	0.219925	0.146103	0.138502	0.0780225
Histophilus	NA	NA	NA	NA	NA	NA	NA	NA	NA	NA	NA	NA	NA	NA	NA	NA	0.174825	0.0971817	0.276243	0.351185	0.142552	0.199501	0.040783	0.0854701	0.252313	0.0694444	0.233645	0.203804	0.206915	0.0926165	0.147577	0.0926345
Capnocytophaga	NA	NA	NA	NA	NA	NA	NA	NA	NA	NA	NA	NA	NA	NA	NA	NA	0.174825	0.0971817	0.276243	0.175593	0.0712758	0.199501	0.203915	0.0854701	0.252313	0.138889	0.140187	0.271739	0.16577	0.0736941	0.182086	0.0726666
Xenorhabdus	NA	NA	NA	NA	NA	NA	NA	NA	NA	NA	NA	NA	NA	NA	NA	NA	0.2331	0.777454	0.368324	0.175593	0.142552	0.0997506	0	0	0.0841043	0.0694444	0.046729	0.0679348	0.299462	0.251981	0.0447021	0.03662
Mesoplasma	NA	NA	NA	NA	NA	NA	NA	NA	NA	NA	NA	NA	NA	NA	NA	NA	0.11655	0.0971817	0.276243	0.351185	0.106914	0.199501	0.0815661	0.17094	0.336417	0.138889	0.0934579	0.0679348	0.191263	0.104319	0.148201	0.0999087
Desulfitobacterium	NA	NA	NA	NA	NA	NA	NA	NA	NA	NA	NA	NA	NA	NA	NA	NA	0.174825	0.194363	0.184162	0.263389	0.0712758	0.299252	0	0	0.168209	0.208333	0.046729	0.339674	0.197878	0.079156	0.127157	0.135827
Myxococcus	NA	NA	NA	NA	NA	NA	NA	NA	NA	NA	NA	NA	NA	NA	NA	NA	0.0582751	0	0.184162	0.263389	0.142552	0.149626	0.122349	0.0854701	0.252313	0.208333	0.0934579	0.339674	0.133001	0.0930154	0.1836	0.101192
Echinicola	NA	NA	NA	NA	NA	NA	NA	NA	NA	NA	NA	NA	NA	NA	NA	NA	0.2331	0.0971817	0.092081	0.263389	0.142552	0.249377	0.122349	0.0854701	0.168209	0.208333	0.0934579	0.13587	0.179613	0.0782004	0.135615	0.0465147
Rubinisphaera	NA	NA	NA	NA	NA	NA	NA	NA	NA	NA	NA	NA	NA	NA	NA	NA	0.11655	0	0.184162	0.438982	0.213828	0.0997506	0.122349	0.0854701	0.168209	0.0694444	0.0934579	0.271739	0.175545	0.148983	0.135112	0.0754147
Syntrophobacter	NA	NA	NA	NA	NA	NA	NA	NA	NA	NA	NA	NA	NA	NA	NA	NA	0.11655	0.194363	0.184162	0.263389	0.17819	0.199501	0.0815661	0.17094	0.0841043	0.208333	0.0934579	0.0679348	0.189359	0.0470345	0.117723	0.0575283
Chroococcidiopsis	NA	NA	NA	NA	NA	NA	NA	NA	NA	NA	NA	NA	NA	NA	NA	NA	0.174825	0.194363	0.276243	0.0877963	0.0712758	0.0498753	0.0815661	0.0854701	0.336417	0.208333	0	0.271739	0.142397	0.0874832	0.163921	0.128964
Desulfosporosinus	NA	NA	NA	NA	NA	NA	NA	NA	NA	NA	NA	NA	NA	NA	NA	NA	0.2331	0.0971817	0.276243	0.263389	0.0712758	0.0997506	0.122349	0.0854701	0.168209	0.0694444	0	0.339674	0.17349	0.0937033	0.130858	0.116642
Belliella	NA	NA	NA	NA	NA	NA	NA	NA	NA	NA	NA	NA	NA	NA	NA	NA	0.174825	0.194363	0.184162	0.0877963	0.0712758	0.149626	0.0815661	0.17094	0.0841043	0.277778	0.046729	0.271739	0.143675	0.0521121	0.155476	0.101091
Erysipelothrix	NA	NA	NA	NA	NA	NA	NA	NA	NA	NA	NA	NA	NA	NA	NA	NA	0.0582751	0.291545	0.092081	0	0.17819	0.349127	0.0815661	0.25641	0.0841043	0.138889	0.0934579	0.13587	0.161536	0.137077	0.131716	0.0661255
Psychroflexus	NA	NA	NA	NA	NA	NA	NA	NA	NA	NA	NA	NA	NA	NA	NA	NA	0.0582751	0.194363	0.276243	0.351185	0.0356379	0.0498753	0.040783	0.17094	0.0841043	0.208333	0	0.13587	0.16093	0.133552	0.106672	0.0794324
Ornithobacterium	NA	NA	NA	NA	NA	NA	NA	NA	NA	NA	NA	NA	NA	NA	NA	NA	0.11655	0	0.368324	0.351185	0.142552	0.0997506	0.163132	0.0854701	0	0	0.046729	0.203804	0.179727	0.147674	0.0831893	0.0849874
Waddlia	NA	NA	NA	NA	NA	NA	NA	NA	NA	NA	NA	NA	NA	NA	NA	NA	0.174825	0.194363	0.276243	0.175593	0.0712758	0.149626	0.122349	0	0.0841043	0.208333	0.046729	0.0679348	0.173654	0.0663584	0.0882417	0.0714489
Dichelobacter	NA	NA	NA	NA	NA	NA	NA	NA	NA	NA	NA	NA	NA	NA	NA	NA	0.11655	0.0971817	0.368324	0.175593	0.0712758	0.149626	0.122349	0	0.0841043	0.138889	0.0934579	0.13587	0.163092	0.107143	0.0957783	0.0519365
Olsenella	NA	NA	NA	NA	NA	NA	NA	NA	NA	NA	NA	NA	NA	NA	NA	NA	0.11655	0.194363	0.276243	0	0.0712758	0.0997506	0	0.25641	0.0841043	0.138889	0.0934579	0.203804	0.126364	0.0968451	0.129444	0.0914828
Thermoanaerobacter	NA	NA	NA	NA	NA	NA	NA	NA	NA	NA	NA	NA	NA	NA	NA	NA	0.0582751	0	0.276243	0.175593	0.0356379	0.249377	0.040783	0	0.168209	0.138889	0.233645	0.13587	0.132521	0.117155	0.119566	0.0854658
Muricauda	NA	NA	NA	NA	NA	NA	NA	NA	NA	NA	NA	NA	NA	NA	NA	NA	0.11655	0.194363	0	0.175593	0.0712758	0.149626	0.122349	0	0.168209	0.277778	0	0.203804	0.117901	0.0724675	0.12869	0.111887
Pantoea	NA	NA	NA	NA	NA	NA	NA	NA	NA	NA	NA	NA	NA	NA	NA	NA	0.11655	0.194363	0	0.263389	0.0712758	0.149626	0.122349	0.0854701	0.0841043	0.277778	0.0934579	0	0.132534	0.0925325	0.110527	0.0915928
Caldicellulosiruptor	NA	NA	NA	NA	NA	NA	NA	NA	NA	NA	NA	NA	NA	NA	NA	NA	0.2331	0.0971817	0.184162	0.0877963	0.0712758	0.249377	0.163132	0	0.168209	0.138889	0.046729	0	0.153815	0.0783806	0.0861598	0.0797984
Tyzzerella	NA	NA	NA	NA	NA	NA	NA	NA	NA	NA	NA	NA	NA	NA	NA	NA	0.11655	0.194363	0	0.0877963	0.106914	0.349127	0.040783	0	0.252313	0.138889	0	0.13587	0.142458	0.118847	0.0946424	0.0993304
Anaerolinea	NA	NA	NA	NA	NA	NA	NA	NA	NA	NA	NA	NA	NA	NA	NA	NA	0.11655	0.0971817	0.184162	0.175593	0.106914	0.0498753	0.040783	0	0.0841043	0.138889	0.140187	0.271739	0.121713	0.0506182	0.112617	0.0953162
Nitrosomonas	NA	NA	NA	NA	NA	NA	NA	NA	NA	NA	NA	NA	NA	NA	NA	NA	0.174825	0	0.184162	0.0877963	0.17819	0.0997506	0.0815661	0.0854701	0.0841043	0.208333	0	0.203804	0.120787	0.0725975	0.110546	0.0808056
Pelosinus	NA	NA	NA	NA	NA	NA	NA	NA	NA	NA	NA	NA	NA	NA	NA	NA	0.11655	0.194363	0.092081	0.0877963	0.142552	0.149626	0.0815661	0.0854701	0	0.138889	0.140187	0.13587	0.130495	0.040209	0.0969969	0.0546091
Filifactor	NA	NA	NA	NA	NA	NA	NA	NA	NA	NA	NA	NA	NA	NA	NA	NA	0.174825	0.194363	0.092081	0.175593	0.106914	0.149626	0.040783	0.17094	0	0.0694444	0.046729	0.13587	0.1489	0.0410933	0.0772944	0.0640374
Gallibacterium	NA	NA	NA	NA	NA	NA	NA	NA	NA	NA	NA	NA	NA	NA	NA	NA	0.174825	0.388727	0.184162	0.0877963	0.0712758	0.0997506	0.0815661	0.0854701	0	0	0.046729	0.13587	0.167756	0.117876	0.0582724	0.0533446
Ehrlichia	NA	NA	NA	NA	NA	NA	NA	NA	NA	NA	NA	NA	NA	NA	NA	NA	0	0.194363	0.276243	0.175593	0	0.149626	0.040783	0.0854701	0.0841043	0.138889	0	0.203804	0.132638	0.111132	0.0921751	0.0719594
Thermoanaerobacterium	NA	NA	NA	NA	NA	NA	NA	NA	NA	NA	NA	NA	NA	NA	NA	NA	0.174825	0	0.276243	0.0877963	0.0712758	0.199501	0.0815661	0	0.0841043	0.208333	0	0.13587	0.13494	0.10021	0.0849789	0.0803261
Candidatus_Phytoplasma	NA	NA	NA	NA	NA	NA	NA	NA	NA	NA	NA	NA	NA	NA	NA	NA	0.0582751	0.194363	0.092081	0.0877963	0.0712758	0.0498753	0.0815661	0	0.252313	0.138889	0.0934579	0.13587	0.0922778	0.0526058	0.117016	0.0832389
Solitalea	NA	NA	NA	NA	NA	NA	NA	NA	NA	NA	NA	NA	NA	NA	NA	NA	0	0	0.184162	0	0.17819	0.0997506	0	0.25641	0.168209	0.138889	0.140187	0.0679348	0.077017	0.0894736	0.128605	0.087593
Algibacter	NA	NA	NA	NA	NA	NA	NA	NA	NA	NA	NA	NA	NA	NA	NA	NA	0.11655	0.388727	0.092081	0.175593	0.0356379	0.199501	0	0	0.0841043	0.0694444	0	0.0679348	0.168015	0.123045	0.0369139	0.0408298
Spiribacter	NA	NA	NA	NA	NA	NA	NA	NA	NA	NA	NA	NA	NA	NA	NA	NA	0.11655	0.194363	0	0.263389	0.0712758	0.0498753	0.0815661	0	0.168209	0.208333	0	0.0679348	0.115909	0.0976661	0.0876738	0.0858428
Finegoldia	NA	NA	NA	NA	NA	NA	NA	NA	NA	NA	NA	NA	NA	NA	NA	NA	0.0582751	0.194363	0.184162	0.0877963	0.0356379	0.249377	0	0	0.0841043	0.208333	0.046729	0.0679348	0.134935	0.0860356	0.0678502	0.0770105
Arcanobacterium	NA	NA	NA	NA	NA	NA	NA	NA	NA	NA	NA	NA	NA	NA	NA	NA	0.11655	0.0971817	0.184162	0	0.0356379	0	0.040783	0.17094	0.168209	0.138889	0.186916	0.0679348	0.0722553	0.0733334	0.128945	0.060431
Ilumatobacter	NA	NA	NA	NA	NA	NA	NA	NA	NA	NA	NA	NA	NA	NA	NA	NA	0.174825	0	0.184162	0.0877963	0.0712758	0.149626	0.040783	0.0854701	0.0841043	0.138889	0.046729	0.13587	0.111281	0.0712113	0.0886408	0.042031
Desulfohalobium	NA	NA	NA	NA	NA	NA	NA	NA	NA	NA	NA	NA	NA	NA	NA	NA	0.2331	0	0.184162	0	0.0356379	0.0498753	0.203915	0.0854701	0.0841043	0.0694444	0.046729	0.203804	0.0837959	0.0998784	0.115578	0.0697896
Buchnera	NA	NA	NA	NA	NA	NA	NA	NA	NA	NA	NA	NA	NA	NA	NA	NA	0.11655	0.194363	0.092081	0.0877963	0.0356379	0.0498753	0.0815661	0.17094	0.0841043	0.0694444	0.046729	0.13587	0.0960507	0.0564825	0.0981089	0.0461771
Planctopirus	NA	NA	NA	NA	NA	NA	NA	NA	NA	NA	NA	NA	NA	NA	NA	NA	0.11655	0.194363	0.092081	0.175593	0.142552	0.0997506	0.040783	0.0854701	0.0841043	0	0.046729	0.0679348	0.136815	0.0415548	0.0541702	0.0323549
Rhizobium	NA	NA	NA	NA	NA	NA	NA	NA	NA	NA	NA	NA	NA	NA	NA	NA	0.0582751	0.194363	0.092081	0.175593	0	0.299252	0.0815661	0	0	0.138889	0.0934579	0	0.136594	0.107786	0.0523188	0.0604218
Leptospira	NA	NA	NA	NA	NA	NA	NA	NA	NA	NA	NA	NA	NA	NA	NA	NA	0.0582751	0.0971817	0	0.175593	0.17819	0.0498753	0.163132	0.0854701	0.168209	0.0694444	0	0.0679348	0.0931857	0.071848	0.092365	0.0639707
Pontibacter	NA	NA	NA	NA	NA	NA	NA	NA	NA	NA	NA	NA	NA	NA	NA	NA	0.11655	0	0.184162	0.351185	0.0356379	0.0997506	0.040783	0	0	0.138889	0	0.13587	0.131214	0.125497	0.0525902	0.0675567
Persicobacter	NA	NA	NA	NA	NA	NA	NA	NA	NA	NA	NA	NA	NA	NA	NA	NA	0.0582751	0.0971817	0.184162	0.0877963	0.0356379	0.199501	0.040783	0.0854701	0.0841043	0.138889	0	0.0679348	0.110426	0.0668908	0.0695302	0.0467771
Desulfotalea	NA	NA	NA	NA	NA	NA	NA	NA	NA	NA	NA	NA	NA	NA	NA	NA	0.0582751	0.0971817	0.092081	0	0.142552	0.0997506	0.122349	0	0.168209	0.0694444	0.140187	0.0679348	0.08164	0.048166	0.0946873	0.0609251
Algoriphagus	NA	NA	NA	NA	NA	NA	NA	NA	NA	NA	NA	NA	NA	NA	NA	NA	0	0.194363	0.092081	0.175593	0	0.0498753	0.040783	0	0.252313	0.0694444	0.046729	0.13587	0.0853187	0.0847357	0.0908565	0.0908431
Fermentimonas	NA	NA	NA	NA	NA	NA	NA	NA	NA	NA	NA	NA	NA	NA	NA	NA	0.0582751	0	0.092081	0.175593	0.142552	0.0498753	0.122349	0.0854701	0	0.138889	0.046729	0.13587	0.0863959	0.0643904	0.0882178	0.0557036
Aggregatibacter	NA	NA	NA	NA	NA	NA	NA	NA	NA	NA	NA	NA	NA	NA	NA	NA	0.11655	0.194363	0.184162	0	0.106914	0	0.040783	0	0.168209	0.0694444	0.0934579	0.0679348	0.100332	0.0852159	0.0733048	0.05637
Desulfurivibrio	NA	NA	NA	NA	NA	NA	NA	NA	NA	NA	NA	NA	NA	NA	NA	NA	0.174825	0.0971817	0	0.175593	0.0356379	0.149626	0	0	0.0841043	0.208333	0.046729	0.0679348	0.105477	0.0744932	0.0678502	0.0770105
Halorhodospira	NA	NA	NA	NA	NA	NA	NA	NA	NA	NA	NA	NA	NA	NA	NA	NA	0.11655	0.0971817	0.092081	0	0.0712758	0.0498753	0.0815661	0.0854701	0.168209	0.0694444	0.046729	0.13587	0.0711607	0.0416938	0.0978813	0.0452426
Rhodobacter	NA	NA	NA	NA	NA	NA	NA	NA	NA	NA	NA	NA	NA	NA	NA	NA	0	0	0.184162	0.0877963	0.0356379	0.0498753	0.122349	0.0854701	0.168209	0.277778	0	0	0.0595786	0.0694029	0.108968	0.106288
Helicobacter	NA	NA	NA	NA	NA	NA	NA	NA	NA	NA	NA	NA	NA	NA	NA	NA	0.11655	0.194363	0	0.175593	0.0712758	0.0997506	0	0.0854701	0.0841043	0.0694444	0.046729	0.0679348	0.109589	0.0709452	0.0589471	0.0320979
Coprothermobacter	NA	NA	NA	NA	NA	NA	NA	NA	NA	NA	NA	NA	NA	NA	NA	NA	0	0	0.092081	0.0877963	0.0356379	0.0498753	0.122349	0	0.252313	0.208333	0.0934579	0.0679348	0.0442318	0.0405118	0.124065	0.0927697
Peptoniphilus	NA	NA	NA	NA	NA	NA	NA	NA	NA	NA	NA	NA	NA	NA	NA	NA	0.11655	0.0971817	0	0.263389	0	0.0498753	0.040783	0	0.0841043	0.277778	0	0.0679348	0.0878327	0.0985921	0.0784333	0.103539
Flexibacter	NA	NA	NA	NA	NA	NA	NA	NA	NA	NA	NA	NA	NA	NA	NA	NA	0.174825	0	0.092081	0.0877963	0.0712758	0	0.0815661	0.17094	0.0841043	0.0694444	0.0934579	0.0679348	0.0709964	0.0657089	0.0945746	0.0386083
Collimonas	NA	NA	NA	NA	NA	NA	NA	NA	NA	NA	NA	NA	NA	NA	NA	NA	0.0582751	0	0.184162	0.0877963	0.0356379	0.199501	0.0815661	0	0.252313	0.0694444	0	0	0.0942288	0.0810139	0.0672206	0.0980058
Thermobacillus	NA	NA	NA	NA	NA	NA	NA	NA	NA	NA	NA	NA	NA	NA	NA	NA	0.0582751	0.194363	0.092081	0.0877963	0.0356379	0.0997506	0.040783	0.0854701	0.0841043	0.0694444	0.046729	0.0679348	0.0946507	0.0544572	0.0657443	0.0185975
Parvimonas	NA	NA	NA	NA	NA	NA	NA	NA	NA	NA	NA	NA	NA	NA	NA	NA	0.0582751	0	0.092081	0.263389	0.142552	0.0997506	0.0815661	0.0854701	0	0	0	0.13587	0.109341	0.089204	0.0504843	0.0585264
Lactococcus	NA	NA	NA	NA	NA	NA	NA	NA	NA	NA	NA	NA	NA	NA	NA	NA	0	0.0971817	0	0.175593	0.106914	0	0.040783	0.0854701	0.168209	0.208333	0	0.0679348	0.0632814	0.0744049	0.0951216	0.0787295
Gilliamella	NA	NA	NA	NA	NA	NA	NA	NA	NA	NA	NA	NA	NA	NA	NA	NA	0.11655	0.0971817	0.092081	0.0877963	0.0712758	0.0498753	0.0815661	0	0.168209	0.138889	0.046729	0	0.0857934	0.0228914	0.0725654	0.0704648
Desulfomonile	NA	NA	NA	NA	NA	NA	NA	NA	NA	NA	NA	NA	NA	NA	NA	NA	0.0582751	0.0971817	0.184162	0.0877963	0.0356379	0	0.040783	0.0854701	0.0841043	0.138889	0	0.13587	0.0771755	0.0632421	0.0808526	0.0539809
Moorella	NA	NA	NA	NA	NA	NA	NA	NA	NA	NA	NA	NA	NA	NA	NA	NA	0	0	0.276243	0.0877963	0	0.0997506	0	0.17094	0.0841043	0	0.0934579	0.13587	0.0772983	0.107813	0.0807287	0.0698374
Propionibacterium	NA	NA	NA	NA	NA	NA	NA	NA	NA	NA	NA	NA	NA	NA	NA	NA	0	0	0	0	0.0712758	0.149626	0.163132	0.0854701	0.0841043	0.0694444	0.186916	0.13587	0.036817	0.0621856	0.120823	0.0482132
Thermodesulfobium	NA	NA	NA	NA	NA	NA	NA	NA	NA	NA	NA	NA	NA	NA	NA	NA	0.11655	0	0	0.175593	0.0356379	0	0.122349	0	0.168209	0.138889	0.046729	0.13587	0.0546301	0.0745387	0.102008	0.064443
Ignavibacterium	NA	NA	NA	NA	NA	NA	NA	NA	NA	NA	NA	NA	NA	NA	NA	NA	0.174825	0	0.092081	0.175593	0.0712758	0.0498753	0.0815661	0	0.0841043	0.138889	0	0.0679348	0.0939417	0.0699901	0.0620823	0.0538637
Sodalis	NA	NA	NA	NA	NA	NA	NA	NA	NA	NA	NA	NA	NA	NA	NA	NA	0.0582751	0.194363	0.092081	0.0877963	0.0356379	0.0498753	0.122349	0.0854701	0.0841043	0.0694444	0.046729	0	0.0863382	0.0572576	0.0680161	0.0414655
Enterobacter	NA	NA	NA	NA	NA	NA	NA	NA	NA	NA	NA	NA	NA	NA	NA	NA	0.0582751	0.194363	0.092081	0	0.0712758	0.0997506	0.0815661	0	0	0.138889	0.186916	0	0.0859577	0.0637968	0.0678951	0.0815134
Moritella	NA	NA	NA	NA	NA	NA	NA	NA	NA	NA	NA	NA	NA	NA	NA	NA	0.11655	0.0971817	0.184162	0.0877963	0.0356379	0	0	0.0854701	0.168209	0.0694444	0	0.0679348	0.086888	0.0642261	0.0651763	0.0625287
Wigglesworthia	NA	NA	NA	NA	NA	NA	NA	NA	NA	NA	NA	NA	NA	NA	NA	NA	0.11655	0.0971817	0.092081	0.0877963	0.0356379	0.0997506	0.040783	0	0.0841043	0.138889	0.046729	0.0679348	0.0881663	0.0275529	0.0630733	0.0468106
Croceibacter	NA	NA	NA	NA	NA	NA	NA	NA	NA	NA	NA	NA	NA	NA	NA	NA	0.11655	0	0.092081	0.175593	0.106914	0.0498753	0.040783	0.0854701	0.168209	0.0694444	0	0	0.0901688	0.060052	0.060651	0.0632673
Mycobacterium	NA	NA	NA	NA	NA	NA	NA	NA	NA	NA	NA	NA	NA	NA	NA	NA	0.0582751	0.0971817	0.092081	0	0.106914	0.149626	0.040783	0	0	0.347222	0	0	0.0840129	0.050574	0.0646675	0.139381
Cyanothece	NA	NA	NA	NA	NA	NA	NA	NA	NA	NA	NA	NA	NA	NA	NA	NA	0.11655	0.291545	0.092081	0.0877963	0.0712758	0	0	0	0	0.0694444	0.0934579	0.0679348	0.109875	0.0973808	0.0384729	0.043107
Clostridioides	NA	NA	NA	NA	NA	NA	NA	NA	NA	NA	NA	NA	NA	NA	NA	NA	0.0582751	0.194363	0.092081	0.175593	0.0356379	0.0498753	0	0.0854701	0.0841043	0	0.046729	0.0679348	0.100971	0.0679289	0.047373	0.0392739
Thermosediminibacter	NA	NA	NA	NA	NA	NA	NA	NA	NA	NA	NA	NA	NA	NA	NA	NA	0.0582751	0.194363	0	0.175593	0.0356379	0.0997506	0	0	0	0.277778	0.046729	0	0.0939366	0.0778224	0.0540845	0.11117
Rhodoplanes	NA	NA	NA	NA	NA	NA	NA	NA	NA	NA	NA	NA	NA	NA	NA	NA	0.11655	0	0.092081	0.0877963	0.0356379	0.0498753	0.0815661	0.0854701	0.0841043	0.138889	0.046729	0.0679348	0.0636568	0.0429314	0.0841155	0.030555
Marinobacter	NA	NA	NA	NA	NA	NA	NA	NA	NA	NA	NA	NA	NA	NA	NA	NA	0.0582751	0	0.092081	0	0.0712758	0.0997506	0	0.17094	0.168209	0	0.046729	0.13587	0.0535638	0.0440247	0.0869579	0.08098
Saccharophagus	NA	NA	NA	NA	NA	NA	NA	NA	NA	NA	NA	NA	NA	NA	NA	NA	0.0582751	0.194363	0.092081	0	0.0356379	0.0498753	0.040783	0	0.0841043	0.138889	0.140187	0	0.0717055	0.0671709	0.0673272	0.0640025
Syntrophobotulus	NA	NA	NA	NA	NA	NA	NA	NA	NA	NA	NA	NA	NA	NA	NA	NA	0	0.0971817	0.184162	0.0877963	0.106914	0.0997506	0.0815661	0.0854701	0	0	0	0.0679348	0.0959674	0.0586352	0.0391618	0.043293
Stigmatella	NA	NA	NA	NA	NA	NA	NA	NA	NA	NA	NA	NA	NA	NA	NA	NA	0	0.0971817	0.092081	0.175593	0.0356379	0	0.0815661	0.0854701	0.168209	0.0694444	0	0	0.0667489	0.0682548	0.0674482	0.0628956
Agarivorans	NA	NA	NA	NA	NA	NA	NA	NA	NA	NA	NA	NA	NA	NA	NA	NA	0.11655	0.0971817	0.092081	0.175593	0.0356379	0.0498753	0.0815661	0	0.0841043	0.0694444	0	0	0.0944865	0.0500627	0.0391858	0.0432109
Escherichia	NA	NA	NA	NA	NA	NA	NA	NA	NA	NA	NA	NA	NA	NA	NA	NA	0	0.0971817	0.184162	0	0.0712758	0.149626	0.040783	0	0.0841043	0.0694444	0.0934579	0	0.0837076	0.0758767	0.047965	0.0412065
Ectothiorhodospira	NA	NA	NA	NA	NA	NA	NA	NA	NA	NA	NA	NA	NA	NA	NA	NA	0.0582751	0.194363	0.092081	0.0877963	0.0356379	0.0498753	0	0.0854701	0	0.0694444	0.046729	0.0679348	0.0863382	0.0572576	0.0449297	0.036917
Dictyoglomus	NA	NA	NA	NA	NA	NA	NA	NA	NA	NA	NA	NA	NA	NA	NA	NA	0.0582751	0.0971817	0	0.0877963	0	0.0997506	0	0.0854701	0	0.138889	0	0.203804	0.0571673	0.0466692	0.0713606	0.086692
Anaerococcus	NA	NA	NA	NA	NA	NA	NA	NA	NA	NA	NA	NA	NA	NA	NA	NA	0	0.194363	0.092081	0.0877963	0.0356379	0.0997506	0.0815661	0.0854701	0	0	0	0.0679348	0.0849382	0.0661778	0.0391618	0.043293
Thermanaerovibrio	NA	NA	NA	NA	NA	NA	NA	NA	NA	NA	NA	NA	NA	NA	NA	NA	0.0582751	0.0971817	0.092081	0.175593	0.106914	0	0.0815661	0	0.0841043	0	0.046729	0	0.0883407	0.0578931	0.0353999	0.0409664
Flavisolibacter	NA	NA	NA	NA	NA	NA	NA	NA	NA	NA	NA	NA	NA	NA	NA	NA	0.0582751	0.0971817	0.092081	0.175593	0.0712758	0	0.0815661	0	0	0.0694444	0.0934579	0	0.082401	0.0574328	0.0407447	0.045275
Marichromatium	NA	NA	NA	NA	NA	NA	NA	NA	NA	NA	NA	NA	NA	NA	NA	NA	0	0.194363	0.092081	0	0.0356379	0.0498753	0.0815661	0.0854701	0.0841043	0	0.046729	0.0679348	0.061993	0.0734233	0.0609674	0.0332515
Actinomyces	NA	NA	NA	NA	NA	NA	NA	NA	NA	NA	NA	NA	NA	NA	NA	NA	0.0582751	0	0	0	0.0712758	0.0997506	0.0815661	0.0854701	0.0841043	0.0694444	0.046729	0.13587	0.0382169	0.0439618	0.0838639	0.0293238
Francisella	NA	NA	NA	NA	NA	NA	NA	NA	NA	NA	NA	NA	NA	NA	NA	NA	0	0.0971817	0	0.175593	0.0712758	0.0997506	0	0	0.168209	0	0.046729	0.0679348	0.0739668	0.0670537	0.0471454	0.0659647
Rubrobacter	NA	NA	NA	NA	NA	NA	NA	NA	NA	NA	NA	NA	NA	NA	NA	NA	0.0582751	0	0.368324	0	0	0.0997506	0.040783	0	0.0841043	0.0694444	0	0	0.087725	0.143412	0.0323886	0.0381187
Pseudanabaena	NA	NA	NA	NA	NA	NA	NA	NA	NA	NA	NA	NA	NA	NA	NA	NA	0.0582751	0	0.092081	0.175593	0	0	0.040783	0.0854701	0.0841043	0.0694444	0.046729	0.0679348	0.0543248	0.0707115	0.0657443	0.0185975
Pirellula	NA	NA	NA	NA	NA	NA	NA	NA	NA	NA	NA	NA	NA	NA	NA	NA	0	0.0971817	0.092081	0	0	0.0498753	0.040783	0	0.168209	0	0	0.271739	0.0398563	0.0466467	0.0801218	0.114265
Phycisphaera	NA	NA	NA	NA	NA	NA	NA	NA	NA	NA	NA	NA	NA	NA	NA	NA	0.0582751	0	0.092081	0.0877963	0.0712758	0.0997506	0.040783	0	0.0841043	0.0694444	0.046729	0.0679348	0.0681965	0.0366305	0.0514993	0.0298161
Pelagibacterium	NA	NA	NA	NA	NA	NA	NA	NA	NA	NA	NA	NA	NA	NA	NA	NA	0.0582751	0	0.184162	0.0877963	0.0356379	0	0.040783	0.17094	0	0.0694444	0	0.0679348	0.0609786	0.0692526	0.0581837	0.0632604
Chlorobium	NA	NA	NA	NA	NA	NA	NA	NA	NA	NA	NA	NA	NA	NA	NA	NA	0.0582751	0.0971817	0.092081	0	0.106914	0.0498753	0.040783	0.0854701	0	0.0694444	0.046729	0.0679348	0.0673878	0.0399764	0.0517269	0.0301185
Candidatus_Desulforudis	NA	NA	NA	NA	NA	NA	NA	NA	NA	NA	NA	NA	NA	NA	NA	NA	0.0582751	0	0	0	0.0356379	0.0997506	0.040783	0	0.0841043	0.138889	0.0934579	0.13587	0.0322773	0.0409031	0.082184	0.0542155
Halobacteriovorax	NA	NA	NA	NA	NA	NA	NA	NA	NA	NA	NA	NA	NA	NA	NA	NA	0.0582751	0.0971817	0	0	0.0712758	0.0997506	0	0	0.0841043	0.138889	0	0.13587	0.0544139	0.0449566	0.0598105	0.0683527
Candidatus_Amoebophilus	NA	NA	NA	NA	NA	NA	NA	NA	NA	NA	NA	NA	NA	NA	NA	NA	0.0582751	0	0.092081	0.0877963	0.0356379	0.0997506	0.040783	0	0.0841043	0.0694444	0.046729	0.0679348	0.0622568	0.0388532	0.0514993	0.0298161
Aeromonas	NA	NA	NA	NA	NA	NA	NA	NA	NA	NA	NA	NA	NA	NA	NA	NA	0.0582751	0.194363	0	0.0877963	0.0356379	0	0.0815661	0.0854701	0	0.0694444	0	0.0679348	0.0626788	0.0729104	0.0507359	0.0398774
Akkermansia	NA	NA	NA	NA	NA	NA	NA	NA	NA	NA	NA	NA	NA	NA	NA	NA	0.0582751	0	0	0.175593	0.106914	0.0498753	0	0.0854701	0.0841043	0.0694444	0.046729	0	0.0651095	0.0673964	0.0476246	0.0394364
Octadecabacter	NA	NA	NA	NA	NA	NA	NA	NA	NA	NA	NA	NA	NA	NA	NA	NA	0.11655	0	0.092081	0.0877963	0.0712758	0.149626	0	0	0.0841043	0.0694444	0	0	0.0862215	0.0502678	0.0255915	0.0399162
Cronobacter	NA	NA	NA	NA	NA	NA	NA	NA	NA	NA	NA	NA	NA	NA	NA	NA	0	0.0971817	0.092081	0	0.0712758	0.0498753	0.040783	0	0.0841043	0.138889	0.0934579	0	0.0517357	0.0434316	0.059539	0.0556631
Niastella	NA	NA	NA	NA	NA	NA	NA	NA	NA	NA	NA	NA	NA	NA	NA	NA	0	0.0971817	0.184162	0.0877963	0	0.0997506	0.040783	0.0854701	0	0.0694444	0	0	0.0781485	0.0698216	0.0326163	0.0384916
Zymomonas	NA	NA	NA	NA	NA	NA	NA	NA	NA	NA	NA	NA	NA	NA	NA	NA	0	0.0971817	0.092081	0.175593	0.0356379	0	0.040783	0	0.0841043	0.0694444	0	0.0679348	0.0667489	0.0682548	0.0437111	0.0366347
Mahella	NA	NA	NA	NA	NA	NA	NA	NA	NA	NA	NA	NA	NA	NA	NA	NA	0	0	0.092081	0.0877963	0	0.149626	0.040783	0	0.0841043	0.138889	0	0.0679348	0.0549172	0.0639994	0.0552852	0.0534852
Aliivibrio	NA	NA	NA	NA	NA	NA	NA	NA	NA	NA	NA	NA	NA	NA	NA	NA	0.11655	0.0971817	0.092081	0.0877963	0.0356379	0.0498753	0.040783	0	0.0841043	0	0.046729	0	0.0798537	0.0307025	0.0286027	0.0346748
Dickeya	NA	NA	NA	NA	NA	NA	NA	NA	NA	NA	NA	NA	NA	NA	NA	NA	0.0582751	0.194363	0	0	0.0712758	0.199501	0	0	0	0.0694444	0.046729	0	0.0872359	0.0898816	0.0193622	0.030844
Cloacibacillus	NA	NA	NA	NA	NA	NA	NA	NA	NA	NA	NA	NA	NA	NA	NA	NA	0.11655	0.0971817	0.092081	0	0.0712758	0	0.0815661	0.17094	0	0	0	0	0.0628481	0.0507702	0.0420844	0.0710591
Frateuria	NA	NA	NA	NA	NA	NA	NA	NA	NA	NA	NA	NA	NA	NA	NA	NA	0.0582751	0	0.184162	0	0.0712758	0	0	0.0854701	0	0	0.0934579	0.13587	0.0522855	0.0720961	0.0524663	0.059973
Nonlabens	NA	NA	NA	NA	NA	NA	NA	NA	NA	NA	NA	NA	NA	NA	NA	NA	0	0.0971817	0.092081	0.175593	0	0.149626	0.040783	0	0	0.0694444	0	0	0.0857469	0.0735238	0.0183712	0.0298689
Nostoc	NA	NA	NA	NA	NA	NA	NA	NA	NA	NA	NA	NA	NA	NA	NA	NA	0	0.0971817	0.092081	0	0.106914	0	0.040783	0.17094	0	0.0694444	0.046729	0	0.0493628	0.0542838	0.0546494	0.063199
Pararhodospirillum	NA	NA	NA	NA	NA	NA	NA	NA	NA	NA	NA	NA	NA	NA	NA	NA	0.0582751	0	0	0.0877963	0.0712758	0.0498753	0	0	0.168209	0.0694444	0.046729	0.0679348	0.0445371	0.0367985	0.0587195	0.0620122
Anoxybacillus	NA	NA	NA	NA	NA	NA	NA	NA	NA	NA	NA	NA	NA	NA	NA	NA	0.0582751	0	0	0	0.0356379	0.0997506	0	0.0854701	0.0841043	0.138889	0.046729	0.0679348	0.0322773	0.0409031	0.0705212	0.0461045
Sulfurihydrogenibium	NA	NA	NA	NA	NA	NA	NA	NA	NA	NA	NA	NA	NA	NA	NA	NA	0	0.194363	0	0	0	0.0498753	0.040783	0.17094	0.0841043	0.0694444	0	0	0.0407065	0.077875	0.0608787	0.0640977
Thermosipho	NA	NA	NA	NA	NA	NA	NA	NA	NA	NA	NA	NA	NA	NA	NA	NA	0	0	0.092081	0.0877963	0	0.0498753	0.040783	0.17094	0.0841043	0	0	0.0679348	0.0382921	0.0444453	0.060627	0.0640603
Alteromonas	NA	NA	NA	NA	NA	NA	NA	NA	NA	NA	NA	NA	NA	NA	NA	NA	0.0582751	0.0971817	0	0.0877963	0.0712758	0.0997506	0	0	0.0841043	0	0.0934579	0	0.0690466	0.0373478	0.0295937	0.0459417
Dehalococcoides	NA	NA	NA	NA	NA	NA	NA	NA	NA	NA	NA	NA	NA	NA	NA	NA	0.0582751	0	0	0	0.0356379	0.0997506	0.040783	0	0.0841043	0.138889	0.046729	0.0679348	0.0322773	0.0409031	0.0630733	0.0468106
Halothiobacillus	NA	NA	NA	NA	NA	NA	NA	NA	NA	NA	NA	NA	NA	NA	NA	NA	0.0582751	0.194363	0	0	0.0356379	0.0997506	0	0	0.0841043	0.0694444	0	0	0.0646712	0.0738908	0.0255915	0.0399162
Alcanivorax	NA	NA	NA	NA	NA	NA	NA	NA	NA	NA	NA	NA	NA	NA	NA	NA	0	0	0	0	0.0712758	0.0498753	0.040783	0.0854701	0.168209	0.0694444	0.046729	0	0.0201919	0.0320048	0.0684392	0.0568597
Denitrobacterium	NA	NA	NA	NA	NA	NA	NA	NA	NA	NA	NA	NA	NA	NA	NA	NA	0	0.194363	0	0	0.0356379	0	0	0.0854701	0	0.208333	0	0	0.0383336	0.0777566	0.0489672	0.0852305
Eggerthella	NA	NA	NA	NA	NA	NA	NA	NA	NA	NA	NA	NA	NA	NA	NA	NA	0	0	0.092081	0	0.106914	0.0997506	0.0815661	0	0	0.138889	0	0	0.0497909	0.0547446	0.0367425	0.0597379
Rhodothermus	NA	NA	NA	NA	NA	NA	NA	NA	NA	NA	NA	NA	NA	NA	NA	NA	0.0582751	0.0971817	0	0.175593	0.0356379	0	0	0	0.0841043	0	0	0.0679348	0.0611146	0.0671315	0.0253398	0.0395879
Slackia	NA	NA	NA	NA	NA	NA	NA	NA	NA	NA	NA	NA	NA	NA	NA	NA	0.11655	0	0.092081	0.0877963	0.0356379	0	0.040783	0	0	0.0694444	0	0.0679348	0.0553442	0.0503253	0.0296937	0.0340899
Legionella	NA	NA	NA	NA	NA	NA	NA	NA	NA	NA	NA	NA	NA	NA	NA	NA	0.0582751	0	0	0	0.0356379	0	0.122349	0	0.0841043	0	0.140187	0.0679348	0.0156522	0.0252828	0.0690958	0.0594389
Halanaerobium	NA	NA	NA	NA	NA	NA	NA	NA	NA	NA	NA	NA	NA	NA	NA	NA	0	0.194363	0	0.0877963	0.0356379	0	0.040783	0	0	0	0	0.13587	0.0529663	0.07736	0.0294421	0.0546311
Thermus	NA	NA	NA	NA	NA	NA	NA	NA	NA	NA	NA	NA	NA	NA	NA	NA	0.0582751	0	0	0.175593	0.0356379	0.0498753	0.040783	0.0854701	0	0	0.046729	0	0.0532302	0.0647853	0.0288303	0.0351137
Micavibrio	NA	NA	NA	NA	NA	NA	NA	NA	NA	NA	NA	NA	NA	NA	NA	NA	0	0.0971817	0.092081	0	0.0356379	0.0498753	0	0	0.168209	0	0.046729	0	0.045796	0.0426548	0.0358229	0.0674952
Plesiomonas	NA	NA	NA	NA	NA	NA	NA	NA	NA	NA	NA	NA	NA	NA	NA	NA	0.11655	0	0	0.0877963	0	0	0	0	0.168209	0	0.046729	0.0679348	0.0340577	0.0535398	0.0471454	0.0659647
Caldisericum	NA	NA	NA	NA	NA	NA	NA	NA	NA	NA	NA	NA	NA	NA	NA	NA	0	0	0	0.0877963	0.0356379	0.0997506	0.040783	0	0.0841043	0.0694444	0	0.0679348	0.0371975	0.046101	0.0437111	0.0366347
Spirosoma	NA	NA	NA	NA	NA	NA	NA	NA	NA	NA	NA	NA	NA	NA	NA	NA	0.0582751	0.0971817	0	0.0877963	0.0712758	0	0.0815661	0	0.0841043	0	0	0	0.0524215	0.0427566	0.0276117	0.0427834
Halomonas	NA	NA	NA	NA	NA	NA	NA	NA	NA	NA	NA	NA	NA	NA	NA	NA	0	0.0971817	0	0	0.0712758	0	0.122349	0	0	0.138889	0.046729	0	0.0280763	0.0442603	0.0513278	0.0642429
Arsenophonus	NA	NA	NA	NA	NA	NA	NA	NA	NA	NA	NA	NA	NA	NA	NA	NA	0	0.0971817	0.092081	0	0.0356379	0.0997506	0.0815661	0	0	0.0694444	0	0	0.0541086	0.0481187	0.0251684	0.0391787
Dactylococcopsis	NA	NA	NA	NA	NA	NA	NA	NA	NA	NA	NA	NA	NA	NA	NA	NA	0.0582751	0	0	0.0877963	0	0.0997506	0	0	0	0	0.0934579	0.13587	0.0409703	0.0468678	0.0382213	0.060712
Desulfarculus	NA	NA	NA	NA	NA	NA	NA	NA	NA	NA	NA	NA	NA	NA	NA	NA	0	0	0.092081	0	0	0.0997506	0.040783	0.0854701	0.0841043	0.0694444	0	0	0.0319719	0.0495901	0.0466336	0.039538
Thioflavicoccus	NA	NA	NA	NA	NA	NA	NA	NA	NA	NA	NA	NA	NA	NA	NA	NA	0.0582751	0.0971817	0	0	0	0.199501	0	0	0	0.0694444	0.046729	0	0.0591597	0.079551	0.0193622	0.030844
Ochrobactrum	NA	NA	NA	NA	NA	NA	NA	NA	NA	NA	NA	NA	NA	NA	NA	NA	0.0582751	0	0	0	0	0.149626	0.040783	0	0.0841043	0.0694444	0	0.0679348	0.0346502	0.0609592	0.0437111	0.0366347
Komagataeibacter	NA	NA	NA	NA	NA	NA	NA	NA	NA	NA	NA	NA	NA	NA	NA	NA	0.0582751	0	0	0	0.0356379	0.0997506	0	0	0	0.208333	0	0.0679348	0.0322773	0.0409031	0.0460447	0.0840205
Candidatus_Endolissoclinum	NA	NA	NA	NA	NA	NA	NA	NA	NA	NA	NA	NA	NA	NA	NA	NA	0	0	0	0.175593	0	0.0498753	0.040783	0	0.0841043	0.0694444	0.046729	0	0.037578	0.0704949	0.0401768	0.0348077
Symbiobacterium	NA	NA	NA	NA	NA	NA	NA	NA	NA	NA	NA	NA	NA	NA	NA	NA	0.0582751	0.0971817	0	0	0	0.0498753	0.040783	0	0.0841043	0	0	0.13587	0.034222	0.0407454	0.0434595	0.0563293
Edwardsiella	NA	NA	NA	NA	NA	NA	NA	NA	NA	NA	NA	NA	NA	NA	NA	NA	0	0.194363	0	0	0	0	0	0.0854701	0	0.138889	0.046729	0	0.0323939	0.0793486	0.0451813	0.0574991
Nocardiopsis	NA	NA	NA	NA	NA	NA	NA	NA	NA	NA	NA	NA	NA	NA	NA	NA	0.0582751	0.0971817	0	0.0877963	0.0356379	0.0997506	0.0815661	0	0	0	0	0	0.0631069	0.0396832	0.0135943	0.0332992
Yersinia	NA	NA	NA	NA	NA	NA	NA	NA	NA	NA	NA	NA	NA	NA	NA	NA	0	0.194363	0	0	0.0356379	0.0498753	0	0	0.0841043	0	0.0934579	0	0.0466461	0.0754713	0.0295937	0.0459417
Acetobacterium	NA	NA	NA	NA	NA	NA	NA	NA	NA	NA	NA	NA	NA	NA	NA	NA	0	0.0971817	0	0	0.0712758	0	0.0815661	0.0854701	0	0	0.046729	0.0679348	0.0280763	0.0442603	0.04695	0.03881
Emticicia	NA	NA	NA	NA	NA	NA	NA	NA	NA	NA	NA	NA	NA	NA	NA	NA	0.0582751	0.0971817	0	0	0.0356379	0.0498753	0.040783	0	0.168209	0	0	0	0.0401617	0.0372025	0.0348319	0.0673466
Faecalibaculum	NA	NA	NA	NA	NA	NA	NA	NA	NA	NA	NA	NA	NA	NA	NA	NA	0.0582751	0	0	0.0877963	0	0.0997506	0	0	0.0841043	0.0694444	0.046729	0	0.0409703	0.0468678	0.0333796	0.0384564
Acidobacterium	NA	NA	NA	NA	NA	NA	NA	NA	NA	NA	NA	NA	NA	NA	NA	NA	0	0	0	0.0877963	0.0712758	0.0498753	0.0815661	0	0.0841043	0	0	0.0679348	0.0348246	0.0399987	0.0389342	0.0430034
Marinomonas	NA	NA	NA	NA	NA	NA	NA	NA	NA	NA	NA	NA	NA	NA	NA	NA	0	0	0.184162	0	0.0712758	0.0997506	0.0815661	0	0	0	0	0	0.0591981	0.0747257	0.0135943	0.0332992
Bartonella	NA	NA	NA	NA	NA	NA	NA	NA	NA	NA	NA	NA	NA	NA	NA	NA	0	0.0971817	0	0	0.0356379	0	0.040783	0	0.168209	0	0.0934579	0	0.0221366	0.0394314	0.0504083	0.0684775
Cedecea	NA	NA	NA	NA	NA	NA	NA	NA	NA	NA	NA	NA	NA	NA	NA	NA	0.0582751	0.0971817	0.092081	0	0.0356379	0.0997506	0	0	0	0	0.046729	0	0.0638211	0.0402509	0.00778816	0.019077
Candidatus_Paracaedibacter	NA	NA	NA	NA	NA	NA	NA	NA	NA	NA	NA	NA	NA	NA	NA	NA	0.0582751	0.0971817	0	0	0.106914	0.0498753	0	0	0	0	0.046729	0.0679348	0.052041	0.0458449	0.0191106	0.030356
Ferrimonas	NA	NA	NA	NA	NA	NA	NA	NA	NA	NA	NA	NA	NA	NA	NA	NA	0.0582751	0.0971817	0	0	0.0356379	0.0997506	0.040783	0	0	0	0.0934579	0	0.0484742	0.0446363	0.0223735	0.0384557
Magnetococcus	NA	NA	NA	NA	NA	NA	NA	NA	NA	NA	NA	NA	NA	NA	NA	NA	0	0	0	0.0877963	0.0712758	0.0498753	0.0815661	0.0854701	0	0	0.046729	0	0.0348246	0.0399987	0.0356275	0.0412937
Synechocystis	NA	NA	NA	NA	NA	NA	NA	NA	NA	NA	NA	NA	NA	NA	NA	NA	0	0	0.092081	0	0.0356379	0.0997506	0.040783	0	0.0841043	0.0694444	0	0	0.0379116	0.0470647	0.0323886	0.0381187
Filomicrobium	NA	NA	NA	NA	NA	NA	NA	NA	NA	NA	NA	NA	NA	NA	NA	NA	0.0582751	0.0971817	0	0.0877963	0	0	0.0815661	0	0	0	0.0934579	0	0.0405422	0.0462308	0.0291707	0.0453472
Candidatus_Portiera	NA	NA	NA	NA	NA	NA	NA	NA	NA	NA	NA	NA	NA	NA	NA	NA	0.0582751	0.194363	0	0	0	0.0498753	0	0	0	0	0.046729	0.0679348	0.050419	0.0753767	0.0191106	0.030356
Methylobacterium	NA	NA	NA	NA	NA	NA	NA	NA	NA	NA	NA	NA	NA	NA	NA	NA	0.0582751	0	0.092081	0	0.0356379	0.0498753	0	0.0854701	0	0	0.0934579	0	0.0393116	0.0356654	0.0298213	0.046268
Candidatus_Cardinium	NA	NA	NA	NA	NA	NA	NA	NA	NA	NA	NA	NA	NA	NA	NA	NA	0.11655	0	0	0	0	0	0	0	0.0841043	0.138889	0	0.0679348	0.019425	0.0475814	0.048488	0.0580901
Chlorobaculum	NA	NA	NA	NA	NA	NA	NA	NA	NA	NA	NA	NA	NA	NA	NA	NA	0.0582751	0	0	0.0877963	0.0356379	0.0997506	0.040783	0	0.0841043	0	0	0	0.04691	0.042711	0.0208146	0.0350352
Candidatus_Xiphinematobacter	NA	NA	NA	NA	NA	NA	NA	NA	NA	NA	NA	NA	NA	NA	NA	NA	0.11655	0.0971817	0	0.0877963	0.0356379	0	0	0	0	0	0	0.0679348	0.0561943	0.051107	0.0113225	0.0277343
Leadbetterella	NA	NA	NA	NA	NA	NA	NA	NA	NA	NA	NA	NA	NA	NA	NA	NA	0	0	0	0	0.0356379	0.0997506	0.122349	0	0	0.0694444	0	0.0679348	0.0225648	0.040411	0.0432881	0.0513105
Geobacillus	NA	NA	NA	NA	NA	NA	NA	NA	NA	NA	NA	NA	NA	NA	NA	NA	0.0582751	0	0.092081	0.175593	0	0	0	0	0	0	0	0.0679348	0.0543248	0.0707115	0.0113225	0.0277343
Caldanaerobacter	NA	NA	NA	NA	NA	NA	NA	NA	NA	NA	NA	NA	NA	NA	NA	NA	0	0	0	0.0877963	0	0.149626	0	0	0.0841043	0.0694444	0	0	0.0395704	0.0643447	0.0255915	0.0399162
Peptoclostridium	NA	NA	NA	NA	NA	NA	NA	NA	NA	NA	NA	NA	NA	NA	NA	NA	0	0	0	0.0877963	0	0.0997506	0.040783	0.0854701	0	0.0694444	0	0	0.0312578	0.0485717	0.0326163	0.0384916
Rhodospirillum	NA	NA	NA	NA	NA	NA	NA	NA	NA	NA	NA	NA	NA	NA	NA	NA	0	0	0.092081	0	0.0356379	0	0	0	0	0.0694444	0.046729	0.13587	0.0212865	0.0374974	0.0420072	0.054551
Cyclobacterium	NA	NA	NA	NA	NA	NA	NA	NA	NA	NA	NA	NA	NA	NA	NA	NA	0	0	0	0	0.0356379	0	0.040783	0	0	0.0694444	0.0934579	0.13587	0.00593965	0.0145491	0.0565925	0.0537856
Kosmotoga	NA	NA	NA	NA	NA	NA	NA	NA	NA	NA	NA	NA	NA	NA	NA	NA	0.0582751	0	0.092081	0.0877963	0.0356379	0.0997506	0	0	0	0	0	0	0.0622568	0.0388532	0	0
Vulgatibacter	NA	NA	NA	NA	NA	NA	NA	NA	NA	NA	NA	NA	NA	NA	NA	NA	0	0	0.092081	0.175593	0.0356379	0	0	0	0	0.0694444	0	0	0.0505519	0.0710616	0.0115741	0.0283506
Thioalkalivibrio	NA	NA	NA	NA	NA	NA	NA	NA	NA	NA	NA	NA	NA	NA	NA	NA	0.0582751	0	0	0.0877963	0	0.0498753	0.122349	0	0	0	0.046729	0	0.0326578	0.0379277	0.0281797	0.0497762
Photobacterium	NA	NA	NA	NA	NA	NA	NA	NA	NA	NA	NA	NA	NA	NA	NA	NA	0	0	0	0	0.0712758	0	0.040783	0	0.252313	0	0	0	0.0118793	0.0290982	0.0488493	0.101002
Alkaliphilus	NA	NA	NA	NA	NA	NA	NA	NA	NA	NA	NA	NA	NA	NA	NA	NA	0.11655	0	0.092081	0	0	0	0	0	0.0841043	0.0694444	0	0	0.0347719	0.0544212	0.0255915	0.0399162
Prosthecochloris	NA	NA	NA	NA	NA	NA	NA	NA	NA	NA	NA	NA	NA	NA	NA	NA	0.0582751	0	0	0	0.0356379	0.149626	0	0	0	0.0694444	0.046729	0	0.0405898	0.0585982	0.0193622	0.030844
Pelobacter	NA	NA	NA	NA	NA	NA	NA	NA	NA	NA	NA	NA	NA	NA	NA	NA	0	0	0	0	0.0356379	0	0.122349	0.0854701	0	0.0694444	0.046729	0	0.00593965	0.0145491	0.0539988	0.0485497
Simkania	NA	NA	NA	NA	NA	NA	NA	NA	NA	NA	NA	NA	NA	NA	NA	NA	0	0	0	0	0	0	0	0.0854701	0.0841043	0.138889	0.046729	0	0	0	0.0591987	0.0544527
Candidatus_Puniceispirillum	NA	NA	NA	NA	NA	NA	NA	NA	NA	NA	NA	NA	NA	NA	NA	NA	0.11655	0	0.092081	0	0.0356379	0	0.040783	0	0	0	0	0.0679348	0.0407115	0.0517462	0.0181196	0.0293546
Candidatus_Cloacimonas	NA	NA	NA	NA	NA	NA	NA	NA	NA	NA	NA	NA	NA	NA	NA	NA	0	0	0	0	0.0356379	0	0	0.0854701	0	0.0694444	0.0934579	0.0679348	0.00593965	0.0145491	0.0527179	0.0419575
Sediminicola	NA	NA	NA	NA	NA	NA	NA	NA	NA	NA	NA	NA	NA	NA	NA	NA	0.11655	0	0	0.0877963	0.0356379	0	0.040783	0	0	0.0694444	0	0	0.0399974	0.0509184	0.0183712	0.0298689
Owenweeksia	NA	NA	NA	NA	NA	NA	NA	NA	NA	NA	NA	NA	NA	NA	NA	NA	0	0	0	0.175593	0	0	0	0.0854701	0.0841043	0	0	0	0.0292654	0.0716854	0.0282624	0.043786
Leptotrichia	NA	NA	NA	NA	NA	NA	NA	NA	NA	NA	NA	NA	NA	NA	NA	NA	0.0582751	0.0971817	0	0.0877963	0	0.0997506	0	0	0	0	0	0	0.0571673	0.0466692	0	0
Candidatus_Liberibacter	NA	NA	NA	NA	NA	NA	NA	NA	NA	NA	NA	NA	NA	NA	NA	NA	0.0582751	0.0971817	0.184162	0	0	0	0	0	0	0	0	0	0.0566031	0.0742057	0	0
Idiomarina	NA	NA	NA	NA	NA	NA	NA	NA	NA	NA	NA	NA	NA	NA	NA	NA	0	0	0	0	0.0356379	0.0997506	0	0	0.0841043	0.0694444	0.046729	0	0.0225648	0.040411	0.0333796	0.0384564
Woeseia	NA	NA	NA	NA	NA	NA	NA	NA	NA	NA	NA	NA	NA	NA	NA	NA	0.0582751	0	0.092081	0	0	0.0498753	0.040783	0	0	0	0.0934579	0	0.0333719	0.0391927	0.0223735	0.0384557
Polaribacter	NA	NA	NA	NA	NA	NA	NA	NA	NA	NA	NA	NA	NA	NA	NA	NA	0	0.194363	0	0	0	0	0	0	0	0.0694444	0	0.0679348	0.0323939	0.0793486	0.0228965	0.0354744
Anaeromyxobacter	NA	NA	NA	NA	NA	NA	NA	NA	NA	NA	NA	NA	NA	NA	NA	NA	0.0582751	0	0	0	0.0712758	0	0	0	0.0841043	0.0694444	0.046729	0	0.0215918	0.0337016	0.0333796	0.0384564
Thioalkalimicrobium	NA	NA	NA	NA	NA	NA	NA	NA	NA	NA	NA	NA	NA	NA	NA	NA	0.11655	0	0	0	0	0.0498753	0	0	0.0841043	0.0694444	0	0	0.0277376	0.0478649	0.0255915	0.0399162
Candidatus_Pelagibacter	NA	NA	NA	NA	NA	NA	NA	NA	NA	NA	NA	NA	NA	NA	NA	NA	0	0.0971817	0	0	0	0.149626	0	0	0	0.0694444	0	0	0.0411346	0.0658481	0.0115741	0.0283506
Niabella	NA	NA	NA	NA	NA	NA	NA	NA	NA	NA	NA	NA	NA	NA	NA	NA	0	0.0971817	0	0.175593	0.0356379	0	0	0	0	0	0	0	0.051402	0.0716856	0	0
Gemella	NA	NA	NA	NA	NA	NA	NA	NA	NA	NA	NA	NA	NA	NA	NA	NA	0.0582751	0	0	0	0.0356379	0	0.040783	0	0.168209	0	0	0	0.0156522	0.0252828	0.0348319	0.0673466
Dehalogenimonas	NA	NA	NA	NA	NA	NA	NA	NA	NA	NA	NA	NA	NA	NA	NA	NA	0.11655	0	0.092081	0	0	0	0	0	0.0841043	0	0	0	0.0347719	0.0544212	0.0140174	0.0343354
Halotalea	NA	NA	NA	NA	NA	NA	NA	NA	NA	NA	NA	NA	NA	NA	NA	NA	0.0582751	0.0971817	0	0	0.0356379	0.0997506	0	0	0	0	0	0	0.0484742	0.0446363	0	0
Paraburkholderia	NA	NA	NA	NA	NA	NA	NA	NA	NA	NA	NA	NA	NA	NA	NA	NA	0.0582751	0.0971817	0	0	0.0356379	0.0997506	0	0	0	0	0	0	0.0484742	0.0446363	0	0
Allochromatium	NA	NA	NA	NA	NA	NA	NA	NA	NA	NA	NA	NA	NA	NA	NA	NA	0	0	0	0.0877963	0	0.0498753	0.0815661	0	0	0.0694444	0	0	0.0229453	0.0375149	0.0251684	0.0391787
Candidatus_Arthromitus	NA	NA	NA	NA	NA	NA	NA	NA	NA	NA	NA	NA	NA	NA	NA	NA	0	0	0.184162	0	0	0.0997506	0	0	0	0	0	0	0.0473188	0.0780147	0	0
Dehalobacter	NA	NA	NA	NA	NA	NA	NA	NA	NA	NA	NA	NA	NA	NA	NA	NA	0	0.0971817	0	0	0.0356379	0.149626	0	0	0	0	0	0	0.0470743	0.0629386	0	0
Teredinibacter	NA	NA	NA	NA	NA	NA	NA	NA	NA	NA	NA	NA	NA	NA	NA	NA	0	0.194363	0	0	0	0	0.040783	0	0	0	0.046729	0	0.0323939	0.0793486	0.0145853	0.0226736
Desulfobacterium	NA	NA	NA	NA	NA	NA	NA	NA	NA	NA	NA	NA	NA	NA	NA	NA	0	0	0	0	0.0356379	0.0498753	0.0815661	0	0	0	0.046729	0.0679348	0.0142522	0.0225338	0.032705	0.0375075
Sulfurospirillum	NA	NA	NA	NA	NA	NA	NA	NA	NA	NA	NA	NA	NA	NA	NA	NA	0	0.194363	0	0	0.0356379	0.0498753	0	0	0	0	0	0	0.0466461	0.0754713	0	0
Ureaplasma	NA	NA	NA	NA	NA	NA	NA	NA	NA	NA	NA	NA	NA	NA	NA	NA	0	0.0971817	0	0	0.0356379	0.0997506	0.040783	0	0	0	0	0	0.0387617	0.0482695	0.00679717	0.0166496
Taylorella	NA	NA	NA	NA	NA	NA	NA	NA	NA	NA	NA	NA	NA	NA	NA	NA	0	0	0	0	0	0.0498753	0.040783	0	0.0841043	0	0.0934579	0	0.00831255	0.0203615	0.0363909	0.0436472
Granulicella	NA	NA	NA	NA	NA	NA	NA	NA	NA	NA	NA	NA	NA	NA	NA	NA	0	0	0	0	0	0.149626	0	0	0	0.0694444	0.046729	0	0.0249377	0.0610845	0.0193622	0.030844
Gynuella	NA	NA	NA	NA	NA	NA	NA	NA	NA	NA	NA	NA	NA	NA	NA	NA	0.0582751	0.194363	0	0	0	0	0	0	0	0	0	0	0.0421064	0.0781479	0	0
Maribacter	NA	NA	NA	NA	NA	NA	NA	NA	NA	NA	NA	NA	NA	NA	NA	NA	0	0.0971817	0	0	0.0712758	0	0	0	0.0841043	0	0	0	0.0280763	0.0442603	0.0140174	0.0343354
Pseudopedobacter	NA	NA	NA	NA	NA	NA	NA	NA	NA	NA	NA	NA	NA	NA	NA	NA	0.11655	0	0	0	0	0	0	0	0	0	0	0.13587	0.019425	0.0475814	0.0226449	0.0554685
Sphingopyxis	NA	NA	NA	NA	NA	NA	NA	NA	NA	NA	NA	NA	NA	NA	NA	NA	0.0582751	0	0	0	0	0.0498753	0	0	0	0.138889	0	0	0.0180251	0.0280504	0.0231481	0.0567012
Sandaracinus	NA	NA	NA	NA	NA	NA	NA	NA	NA	NA	NA	NA	NA	NA	NA	NA	0.0582751	0	0	0.175593	0	0	0	0	0	0	0	0	0.0389779	0.0708704	0	0
Martelella	NA	NA	NA	NA	NA	NA	NA	NA	NA	NA	NA	NA	NA	NA	NA	NA	0	0	0.092081	0	0.0712758	0	0	0	0	0.0694444	0	0	0.0272261	0.0426886	0.0115741	0.0283506
Cellulophaga	NA	NA	NA	NA	NA	NA	NA	NA	NA	NA	NA	NA	NA	NA	NA	NA	0	0	0	0	0	0	0.040783	0	0	0.138889	0.046729	0	0	0	0.0377335	0.0540261
Fimbriimonas	NA	NA	NA	NA	NA	NA	NA	NA	NA	NA	NA	NA	NA	NA	NA	NA	0	0	0	0	0	0.0498753	0.0815661	0	0	0	0.0934579	0	0.00831255	0.0203615	0.0291707	0.0453472
Aneurinibacillus	NA	NA	NA	NA	NA	NA	NA	NA	NA	NA	NA	NA	NA	NA	NA	NA	0	0	0	0.0877963	0	0	0.122349	0	0	0	0	0	0.0146327	0.0358427	0.0203915	0.0499488
Rhodopseudomonas	NA	NA	NA	NA	NA	NA	NA	NA	NA	NA	NA	NA	NA	NA	NA	NA	0.0582751	0	0	0	0	0	0.0815661	0	0	0.0694444	0	0	0.00971251	0.0237907	0.0251684	0.0391787
Photorhabdus	NA	NA	NA	NA	NA	NA	NA	NA	NA	NA	NA	NA	NA	NA	NA	NA	0	0	0	0	0	0	0.040783	0	0.168209	0	0	0	0	0	0.0348319	0.0673466
Virgibacillus	NA	NA	NA	NA	NA	NA	NA	NA	NA	NA	NA	NA	NA	NA	NA	NA	0	0	0	0	0	0	0	0	0	0.0694444	0	0.13587	0	0	0.034219	0.0570218
Orientia	NA	NA	NA	NA	NA	NA	NA	NA	NA	NA	NA	NA	NA	NA	NA	NA	0	0	0	0	0.0356379	0.0997506	0	0	0	0	0	0.0679348	0.0225648	0.040411	0.0113225	0.0277343
Truepera	NA	NA	NA	NA	NA	NA	NA	NA	NA	NA	NA	NA	NA	NA	NA	NA	0	0	0	0	0.0356379	0	0	0	0	0	0.0934579	0.0679348	0.00593965	0.0145491	0.0268988	0.0424459
Cycloclasticus	NA	NA	NA	NA	NA	NA	NA	NA	NA	NA	NA	NA	NA	NA	NA	NA	0	0	0	0	0.0712758	0	0.040783	0	0.0841043	0	0	0	0.0118793	0.0290982	0.0208146	0.0350352
Zobellia	NA	NA	NA	NA	NA	NA	NA	NA	NA	NA	NA	NA	NA	NA	NA	NA	0	0	0	0	0.0356379	0	0.0815661	0	0	0.0694444	0	0	0.00593965	0.0145491	0.0251684	0.0391787
Kurthia	NA	NA	NA	NA	NA	NA	NA	NA	NA	NA	NA	NA	NA	NA	NA	NA	0	0	0	0	0	0.0997506	0	0.0854701	0	0	0	0	0.0166251	0.040723	0.014245	0.034893
Thermodesulfatator	NA	NA	NA	NA	NA	NA	NA	NA	NA	NA	NA	NA	NA	NA	NA	NA	0	0	0	0	0	0.0997506	0	0	0.0841043	0	0	0	0.0166251	0.040723	0.0140174	0.0343354
Alicyclobacillus	NA	NA	NA	NA	NA	NA	NA	NA	NA	NA	NA	NA	NA	NA	NA	NA	0	0	0	0	0.0712758	0	0.040783	0	0	0.0694444	0	0	0.0118793	0.0290982	0.0183712	0.0298689
Thermobifida	NA	NA	NA	NA	NA	NA	NA	NA	NA	NA	NA	NA	NA	NA	NA	NA	0	0	0	0	0	0	0.040783	0	0	0.138889	0	0	0	0	0.0299453	0.0558087
Thermobispora	NA	NA	NA	NA	NA	NA	NA	NA	NA	NA	NA	NA	NA	NA	NA	NA	0	0	0	0.175593	0	0	0	0	0	0	0	0	0.0292654	0.0716854	0	0
Thermocrinis	NA	NA	NA	NA	NA	NA	NA	NA	NA	NA	NA	NA	NA	NA	NA	NA	0	0	0	0	0	0.0997506	0	0	0	0.0694444	0	0	0.0166251	0.040723	0.0115741	0.0283506
Corallococcus	NA	NA	NA	NA	NA	NA	NA	NA	NA	NA	NA	NA	NA	NA	NA	NA	0.11655	0	0	0	0	0	0	0	0	0	0.046729	0	0.019425	0.0475814	0.00778816	0.019077
Hirschia	NA	NA	NA	NA	NA	NA	NA	NA	NA	NA	NA	NA	NA	NA	NA	NA	0.0582751	0	0	0	0	0.0997506	0	0	0	0	0	0	0.0263376	0.0428583	0	0
Cytophaga	NA	NA	NA	NA	NA	NA	NA	NA	NA	NA	NA	NA	NA	NA	NA	NA	0	0	0	0	0	0	0	0	0	0	0	0.13587	0	0	0.0226449	0.0554685
Pandoraea	NA	NA	NA	NA	NA	NA	NA	NA	NA	NA	NA	NA	NA	NA	NA	NA	0	0	0	0	0.0356379	0.0997506	0	0	0	0	0	0	0.0225648	0.040411	0	0
Robiginitalea	NA	NA	NA	NA	NA	NA	NA	NA	NA	NA	NA	NA	NA	NA	NA	NA	0	0	0	0	0.0356379	0	0.0815661	0	0	0	0	0	0.00593965	0.0145491	0.0135943	0.0332992
Kosakonia	NA	NA	NA	NA	NA	NA	NA	NA	NA	NA	NA	NA	NA	NA	NA	NA	0.11655	0	0	0	0	0	0	0	0	0	0	0	0.019425	0.0475814	0	0
Chloracidobacterium	NA	NA	NA	NA	NA	NA	NA	NA	NA	NA	NA	NA	NA	NA	NA	NA	0	0	0	0	0	0.0997506	0	0	0	0	0	0	0.0166251	0.040723	0	0
Desulfurobacterium	NA	NA	NA	NA	NA	NA	NA	NA	NA	NA	NA	NA	NA	NA	NA	NA	0	0	0	0	0	0.0997506	0	0	0	0	0	0	0.0166251	0.040723	0	0
Lysinibacillus	NA	NA	NA	NA	NA	NA	NA	NA	NA	NA	NA	NA	NA	NA	NA	NA	0	0	0	0	0	0.0997506	0	0	0	0	0	0	0.0166251	0.040723	0	0
Fischerella	NA	NA	NA	NA	NA	NA	NA	NA	NA	NA	NA	NA	NA	NA	NA	NA	0	0	0	0	0	0.0997506	0	0	0	0	0	0	0.0166251	0.040723	0	0
Candidatus_Midichloria	NA	NA	NA	NA	NA	NA	NA	NA	NA	NA	NA	NA	NA	NA	NA	NA	0	0	0	0	0.0712758	0	0	0	0	0	0	0	0.0118793	0.0290982	0	0
