# Supplementary material for: Enhancing the Resolution of Rumen Microbial Classification from Metatranscriptomic Data Using Kraken and Mothur
Source: Front Microbiol. 2017 Dec 7;8:2445. doi: 10.3389/fmicb.2017.02445 (PMC5725470; doi:10.3389/fmicb.2017.02445)
Supplement: Supplementary file 4 [file Table_4.XLSX]

## Sheet: Neves et al., Frontiers Microbi
Taxa	17ZD4H	1ZD4H	2094ZD4H	29ZD4H	77D4H	8ZD4H	126D4L	162ZD4L	20LZD4L	2ZD4L	60ZD4L	91ZD4L	H-FCR (Mean)	H-FCR (SD)	L-FCR (Mean)	L-FCR (SD)	17ZD4H	1ZD4H	2094ZD4H	29ZD4H	77D4H	8ZD4H	126D4L	162ZD4L	20LZD4L	2ZD4L	60ZD4L	91ZD4L	H-FCR (Mean)	H-FCR (SD)	L-FCR (Mean)	L-FCR (SD)
k__Archaea|p__Euryarchaeota|Thermoplasmata|Thermoplasmatales|RCC_and_relatives|g__unclassified	68.7599	75.7112	73.9655	69.5431	78.8187	72.6038	83.5714	48.505	68.8836	69.1646	79.2405	82.3221	73.2337	3.79203	71.9479	13.1348	NA	NA	NA	NA	NA	NA	NA	NA	NA	NA	NA	NA	NA	NA	NA	NA
Methanobrevibacter	27.027	19.0372	19.4828	25.4822	17.4134	22.7636	11.3095	40.1993	24.7031	24.6929	15.443	14.8315	21.8677	3.84776	21.8632	10.5293	4	0	0	5.26316	5.55556	13.6364	0	14.2857	0	5.26316	7.69231	4.54545	4.74251	5.01132	5.29777	5.35195
k__Archaea|p__Euryarchaeota|c__unclassified|o__unclassified|f__unclassified|g__unclassified	0.874404	1.09409	2.84483	1.62437	1.62933	1.27796	2.38095	0.664452	2.61283	2.7027	1.26582	0.898876	1.5575	0.696614	1.75427	0.915135	NA	NA	NA	NA	NA	NA	NA	NA	NA	NA	NA	NA	NA	NA	NA	NA
k__Archaea|p__Euryarchaeota|c__Methanobacteria|o__Methanobacteriales|f__Methanobacteriaceae|g__unclassified	1.27186	3.06346	1.03448	0.71066	0.509165	0.399361	0.595238	5.31561	1.78147	0.859951	1.26582	0.299625	1.16483	0.985428	1.68629	1.85224	NA	NA	NA	NA	NA	NA	NA	NA	NA	NA	NA	NA	NA	NA	NA	NA
Methanosphaera	1.27186	0.656455	0.517241	1.01523	0.203666	1.4377	0.238095	4.31894	0.831354	1.2285	0.253165	0.449438	0.850358	0.472566	1.21992	1.56507	NA	NA	NA	NA	NA	NA	NA	NA	NA	NA	NA	NA	NA	NA	NA	NA
k__Archaea|p__Euryarchaeota|c__Thermoplasmata|o__Thermoplasmatales|f__unclassified|g__unclassified	0.397456	0.218818	1.55172	1.42132	0.610998	0.71885	0.833333	0	0.712589	1.2285	0.759494	0.599251	0.819861	0.546055	0.688861	0.400049	NA	NA	NA	NA	NA	NA	NA	NA	NA	NA	NA	NA	NA	NA	NA	NA
Methanimicrococcus	0	0	0.431034	0.203046	0.712831	0.71885	1.07143	0	0.23753	0	1.77215	0.524345	0.344293	0.328835	0.600909	0.70047	NA	NA	NA	NA	NA	NA	NA	NA	NA	NA	NA	NA	NA	NA	NA	NA
k__Archaea|p__Euryarchaeota|c__Methanobacteria|o__Methanobacteriales|f__unclassified|g__unclassified	0.158983	0	0	0	0.101833	0.0798722	0	0.996678	0.118765	0	0	0.0749064	0.0567813	0.0673503	0.198391	0.39419	NA	NA	NA	NA	NA	NA	NA	NA	NA	NA	NA	NA	NA	NA	NA	NA
Methanobacterium	0.238474	0.218818	0.172414	0	0	0	0	0	0.118765	0.12285	0	0	0.104951	0.116953	0.0402692	0.0623981	NA	NA	NA	NA	NA	NA	NA	NA	NA	NA	NA	NA	NA	NA	NA	NA
Candidatus_Methanoplasma	NA	NA	NA	NA	NA	NA	NA	NA	NA	NA	NA	NA	NA	NA	NA	NA	56	27.2727	38.8889	63.1579	50	59.0909	64	42.8571	63.1579	52.6316	46.1538	63.6364	49.0684	13.6129	55.4061	9.51274
Candidatus_Methanomethylophilus	NA	NA	NA	NA	NA	NA	NA	NA	NA	NA	NA	NA	NA	NA	NA	NA	12	27.2727	22.2222	15.7895	27.7778	9.09091	16	7.14286	10.5263	15.7895	23.0769	4.54545	19.0255	7.91661	12.8468	6.78365
Methanothermococcus	NA	NA	NA	NA	NA	NA	NA	NA	NA	NA	NA	NA	NA	NA	NA	NA	8	9.09091	27.7778	10.5263	11.1111	9.09091	0	0	10.5263	5.26316	0	9.09091	12.5995	7.5189	4.14673	4.8575
Methanosarcina	NA	NA	NA	NA	NA	NA	NA	NA	NA	NA	NA	NA	NA	NA	NA	NA	8	22.7273	0	0	0	0	8	21.4286	5.26316	10.5263	7.69231	13.6364	5.12121	9.19965	11.0911	5.80917
Picrophilus	NA	NA	NA	NA	NA	NA	NA	NA	NA	NA	NA	NA	NA	NA	NA	NA	4	4.54545	11.1111	5.26316	0	9.09091	4	7.14286	5.26316	5.26316	0	4.54545	5.66844	3.94148	4.3691	2.38951
Acidilobus	NA	NA	NA	NA	NA	NA	NA	NA	NA	NA	NA	NA	NA	NA	NA	NA	0	9.09091	0	0	5.55556	0	8	7.14286	5.26316	5.26316	15.3846	0	2.44108	3.94349	6.8423	5.02407
Natrialba	NA	NA	NA	NA	NA	NA	NA	NA	NA	NA	NA	NA	NA	NA	NA	NA	8	0	0	0	0	0	0	0	0	0	0	0	1.33333	3.26599	0	0
